# Supplementary material for: GPCR and IR genes in Schistosoma mansoni miracidia
Source: Parasit Vectors. 2016 Oct 26;9:563. doi: 10.1186/s13071-016-1837-2 (PMC5080760; doi:10.1186/s13071-016-1837-2)
Supplement: Additional file 1: Table S1. — TMHMM, Phobius and HMMer search results during the identification of putative GPCRs within the S. mansoni genome. (XLSX 98 kb) [file 13071_2016_1837_MOESM1_ESM.xlsx]

## Sheet: Phobius prediction
SEQENCE ID	Number of TM	Signal Peptide	Detail
Smp_193010.1..pep	1	N	o20-38i
Smp_171310.1..pep	1	N	o295-318i
Smp_160350.1..pep	1	N	o108-128i
Smp_198890.1..pep	1	N	i12-29o
Smp_019820.1..pep	1	N	o198-219i
Smp_125640.1..pep	1	N	i217-238o
Smp_120080.1..pep	1	N	o250-275i
Smp_074620.1..pep	1	N	o17-36i
Smp_031880.1..pep	1	Y	n2-12c17/18o245-265i
Smp_076580.1..pep	1	N	o6-29i
Smp_155510.2..pep	1	N	i12-31o
Smp_182930.1..pep	1	N	o29-50i
Smp_183560.1..pep	1	N	o12-28i
Smp_196050.1..pep	1	Y	n7-18c22/23o131-149i
Smp_137200.1..pep	1	N	o1927-1954i
Smp_180500.1..pep	1	N	i199-218o
Smp_129190.1..pep	1	N	i106-123o
Smp_098590.1..pep	1	N	o52-71i
Smp_093800.1..pep	1	Y	n7-18c23/24o69-90i
Smp_137740.1..pep	1	N	i12-39o
Smp_059750.1..pep	1	N	i200-220o
Smp_105100.1..pep	1	Y	n8-26c38/39o62-89i
Smp_173350.2..pep	1	N	o314-339i
Smp_098710.1..pep	1	N	o380-406i
Smp_205070.1..pep	1	Y	n2-12c17/18o41-61i
Smp_036940.1..pep	1	N	i37-58o
Smp_159850.1..pep	1	N	o32-54i
Smp_159860.1..pep	1	N	i66-85o
Smp_136200.1..pep	1	N	o34-58i
Smp_025830.1..pep	1	N	i119-136o
Smp_200910.1..pep	1	N	o60-80i
Smp_007380.1..pep	1	N	o32-50i
Smp_196480.1..pep	1	N	o51-71i
Smp_200930.1..pep	1	N	i26-52o
Smp_200540.1..pep	1	N	i23-43o
Smp_124890.1..pep	1	N	o71-93i
Smp_114520.1..pep	1	N	i98-124o
Smp_179390.1..pep	1	N	o75-100i
Smp_141650.1..pep	1	N	o6-25i
Smp_196990.1..pep	1	N	i108-132o
Smp_159070.3..pep	1	N	o22-43i
Smp_067120.1..pep	1	N	o189-212i
Smp_125220.1..pep	1	N	o15-35i
Smp_185320.1..pep	1	N	o20-37i
Smp_126680.1..pep	1	N	i147-164o
Smp_196520.1..pep	1	N	o26-48i
Smp_144530.1..pep	1	N	i33-50o
Smp_196780.1..pep	1	N	o27-46i
Smp_200010.1..pep	1	N	o15-36i
Smp_086830.1..pep	1	N	o96-118i
Smp_147990.2..pep	1	N	i200-218o
Smp_048060.1..pep	1	N	o15-39i
Smp_196260.1..pep	1	N	i21-41o
Smp_210430.1..pep	1	N	o12-32i
Smp_072190.1..pep	1	N	o172-190i
Smp_172040.1..pep	1	Y	n10-28c33/34o1664-1683i
Smp_116290.1..pep	1	Y	n9-19c24/25o34-51i
Smp_063630.1..pep	1	N	i186-206o
Smp_176950.1..pep	1	N	o143-165i
Smp_157470.1..pep	1	N	o111-128i
Smp_177350.1..pep	1	N	o26-42i
Smp_081920.1..pep	1	Y	n6-18c23/24o103-121i
Smp_166350.1..pep	1	Y	n2-13c18/19o94-112i
Smp_081900.2..pep	1	Y	n7-18c23/24o100-118i
Smp_081900.1..pep	1	N	o87-105i
Smp_144200.1..pep	1	N	i65-85o
Smp_102930.1..pep	1	N	i97-119o
Smp_200220.1..pep	1	N	o12-32i
Smp_122630.1..pep	1	N	o12-31i
Smp_000820.1..pep	1	N	o6-26i
Smp_114660.1..pep	1	N	o6-24i
Smp_137310.1..pep	1	Y	n5-15c19/20o43-68i
Smp_019260.2..pep	1	N	o266-289i
Smp_018920.1..pep	1	N	o6-23i
Smp_123550.1..pep	1	N	o6-22i
Smp_019060.1..pep	1	N	o62-82i
Smp_100040.2..pep	1	N	o57-76i
Smp_100040.1..pep	1	N	o57-76i
Smp_188330.1..pep	1	N	o81-102i
Smp_202300.1..pep	1	N	i73-95o
Smp_130380.1..pep	1	N	o6-24i
Smp_193730.1..pep	1	N	o29-51i
Smp_181280.1..pep	1	N	o71-90i
Smp_174720.1..pep	1	N	o6-31i
Smp_160010.1..pep	1	N	o6-25i
Smp_202320.1..pep	1	N	o67-89i
Smp_197680.1..pep	1	N	i54-79o
Smp_167990.1..pep	1	N	o12-30i
Smp_154190.1..pep	1	N	o59-77i
Smp_017470.1..pep	1	N	o14-31i
Smp_163040.1..pep	1	N	o2145-2162i
Smp_166110.1..pep	1	N	o358-377i
Smp_202420.1..pep	1	N	o70-94i
Smp_198060.1..pep	1	N	o6-24i
Smp_172590.1..pep	1	N	o16-38i
Smp_050750.1..pep	1	N	o6-26i
Smp_137030.1..pep	1	N	o107-128i
Smp_137070.1..pep	1	Y	n7-17c21/22o507-528i
Smp_008860.1..pep	1	N	i142-162o
Smp_066960.1..pep	1	N	o262-287i
Smp_177600.1..pep	1	N	i12-31o
Smp_135610.1..pep	1	N	o2891-2916i
Smp_145420.1..pep	1	N	o1733-1755i
Smp_043220.1..pep	1	N	o174-192i
Smp_043360.1..pep	1	N	o88-103i
Smp_053700.1..pep	1	N	i44-61o
Smp_010850.1..pep	1	N	i31-50o
Smp_059200.1..pep	1	N	o52-73i
Smp_123710.1..pep	1	N	o2161-2180i
Smp_087310.1..pep	1	N	i134-156o
Smp_202710.1..pep	1	N	o12-29i
Smp_062550.1..pep	1	N	o78-100i
Smp_015980.1..pep	1	N	o23-42i
Smp_130870.1..pep	1	N	o306-327i
Smp_144890.1..pep	1	N	i225-245o
Smp_144920.1..pep	1	N	o6-24i
Smp_179300.2..pep	1	N	o66-86i
Smp_179300.3..pep	1	N	i115-135o
Smp_042030.1..pep	1	N	i209-230o
Smp_181530.1..pep	1	Y	n5-15c20/21o36-64i
Smp_056560.1..pep	1	N	o261-285i
Smp_001890.1..pep	1	N	o6-26i
Smp_123100.1..pep	1	N	i7-29o
Smp_057710.1..pep	1	N	o6-25i
Smp_081600.1..pep	1	N	o75-97i
Smp_002740.2..pep	1	N	o26-46i
Smp_171680.1..pep	1	N	o2530-2551i
Smp_087820.1..pep	1	N	o56-77i
Smp_022430.1..pep	1	N	i49-67o
Smp_147120.1..pep	1	N	o6-25i
Smp_046630.1..pep	1	N	o6-22i
Smp_202980.1..pep	1	N	o13-34i
Smp_203000.1..pep	1	N	o20-43i
Smp_007690.1..pep	1	N	o204-222i
Smp_134430.1..pep	1	N	i7-27o
Smp_172500.1..pep	1	N	o18-39i
Smp_172520.1..pep	1	N	o58-84i
Smp_120180.1..pep	1	N	i83-103o
Smp_203170.1..pep	1	N	o6-30i
Smp_070240.1..pep	1	N	i7-27o
Smp_020840.1..pep	1	N	o17-38i
Smp_149390.1..pep	1	Y	n4-15c23/24o2694-2715i
Smp_036670.1..pep	1	N	i67-87o
Smp_153750.1..pep	1	N	o46-65i
Smp_006230.1..pep	1	N	i53-74o
Smp_006240.1..pep	1	N	o40-60i
Smp_006300.1..pep	1	N	i7-25o
Smp_044610.1..pep	1	N	o66-91i
Smp_127990.1..pep	1	N	o6-29i
Smp_136660.1..pep	1	N	i110-128o
Smp_016680.1..pep	1	N	o50-72i
Smp_203200.1..pep	1	N	i7-25o
Smp_213640.1..pep	1	N	i56-78o
Smp_213780.1..pep	1	N	o85-104i
Smp_213890.1..pep	1	N	o2001-2020i
Smp_213900.1..pep	1	N	i20-42o
Smp_213920.1..pep	1	N	o6-24i
Smp_214010.1..pep	1	N	i245-265o
Smp_203810.1..pep	1	N	o89-113i
Smp_060220.1..pep	1	N	i58-81o
Smp_171410.1..pep	1	N	i7-25o
Smp_173730.2..pep	1	N	o136-161i
Smp_209060.1..pep	1	N	i7-29o
Smp_176590.1..pep	1	N	i55-76o
Smp_168140.1..pep	1	N	o87-107i
Smp_186920.1..pep	1	N	o12-32i
Smp_074500.1..pep	1	N	o61-84i
Smp_145280.1..pep	1	N	i315-334o
Smp_071600.2..pep	1	N	o6-26i
Smp_014080.1..pep	1	N	i47-69o
Smp_203910.1..pep	1	N	o34-56i
Smp_075280.2..pep	1	N	o159-179i
Smp_204270.1..pep	1	N	o12-29i
Smp_139640.1..pep	1	N	o12-32i
Smp_126710.1..pep	1	N	i9-29o
Smp_163170.1..pep	1	N	i40-63o
Smp_073360.1..pep	1	N	o59-83i
Smp_017090.1..pep	1	N	o34-52i
Smp_131490.1..pep	1	N	i62-83o
Smp_054170.1..pep	1	N	o94-115i
Smp_204560.1..pep	1	N	o12-33i
Smp_000540.1..pep	1	N	i35-55o
Smp_000550.1..pep	1	N	o12-29i
Smp_054200.1..pep	1	N	i80-100o
Smp_000610.1..pep	1	N	i21-46o
Smp_116360.1..pep	1	N	o294-314i
Smp_180850.1..pep	1	N	o6-28i
Smp_105080.1..pep	1	N	i54-72o
Smp_136810.1..pep	1	N	o34-56i
Smp_105680.2..pep	1	N	o330-349i
Smp_105680.1..pep	1	Y	n2-10c14/15o411-430i
Smp_176470.1..pep	1	N	i21-40o
Smp_159390.1..pep	1	N	o6-30i
Smp_068750.1..pep	1	N	o48-72i
Smp_068700.1..pep	1	N	i77-99o
Smp_143390.1..pep	1	N	o6-26i
Smp_073470.2..pep	1	N	o1214-1232i
Smp_049760.1..pep	1	Y	n3-11c16/17o133-159i
Smp_194990.1..pep	1	N	o20-43i
Smp_080980.1..pep	1	N	i156-176o
Smp_068250.1..pep	1	N	o6-24i
Smp_133740.1..pep	1	N	o946-968i
Smp_011660.3..pep	1	N	i143-161o
Smp_011660.1..pep	1	N	i195-213o
Smp_011660.2..pep	1	N	i195-213o
Smp_119110.1..pep	1	N	o181-209i
Smp_174960.1..pep	1	N	o976-995i
Smp_134440.1..pep	1	N	i21-45o
Smp_031360.1..pep	1	N	i165-182o
Smp_031360.2..pep	1	N	i165-182o
Smp_198650.1..pep	1	N	o359-378i
Smp_139090.2..pep	1	N	i232-253o
Smp_139090.1..pep	1	N	i302-323o
Smp_022310.1..pep	1	N	o881-898i
Smp_022540.1..pep	1	N	o204-226i
Smp_171610.1..pep	1	N	o547-564i
Smp_198670.1..pep	1	N	o367-384i
Smp_017730.1..pep	1	Y	n3-14c19/20o1637-1654i
Smp_169560.1..pep	1	N	o1709-1730i
Smp_133530.1..pep	1	N	o403-421i
Smp_133530.2..pep	1	N	o444-463i
Smp_142890.1..pep	1	N	o911-933i
Smp_021550.1..pep	1	N	o670-694i
Smp_175900.1..pep	1	N	o60-80i
Smp_188590.1..pep	1	N	o6-30i
Smp_163930.1..pep	1	N	o80-100i
Smp_163940.1..pep	1	N	o34-56i
Smp_187680.1..pep	1	N	o64-92i
Smp_077390.1..pep	1	N	i32-52o
Smp_131560.1..pep	1	N	o758-775i
Smp_160290.1..pep	1	N	i55-82o
Smp_073380.1..pep	1	N	o36-54i
Smp_204000.1..pep	1	N	i49-72o
Smp_143860.1..pep	1	N	i57-78o
Smp_143900.1..pep	1	N	o6-24i
Smp_210530.1..pep	1	N	i444-461o
Smp_129740.1..pep	1	N	o467-486i
Smp_167790.1..pep	1	Y	n7-15c21/22o573-594i
Smp_145210.1..pep	1	N	o994-1016i
Smp_203840.1..pep	1	N	o71-91i
Smp_173730.1..pep	1	N	o136-161i
Smp_094190.1..pep	1	N	o359-376i
Smp_060210.1..pep	1	N	o70-95i
Smp_042720.1..pep	1	N	i15-35o
Smp_151220.1..pep	1	N	i7-25o
Smp_024290.1..pep	1	N	o49-73i
Smp_194820.1..pep	1	N	i458-478o
Smp_146900.1..pep	1	N	o442-461i
Smp_190070.1..pep	1	N	i88-108o
Smp_157700.1..pep	1	N	i167-187o
Smp_157730.1..pep	1	N	o375-405i
Smp_157780.1..pep	1	N	o289-307i
Smp_157650.1..pep	1	N	o224-248i
Smp_157850.1..pep	1	N	o41-68i
Smp_157860.1..pep	1	N	o1293-1311i
Smp_132030.1..pep	1	N	i61-80o
Smp_132170.1..pep	1	N	o937-957i
Smp_162480.1..pep	1	N	o109-133i
Smp_155420.1..pep	1	N	i21-38o
Smp_155430.1..pep	1	N	o218-238i
Smp_155380.1..pep	1	Y	n4-16c24/25o496-521i
Smp_173900.1..pep	1	N	o6-27i
Smp_203570.1..pep	1	N	o6-25i
Smp_170250.1..pep	1	N	o433-451i
Smp_084450.1..pep	1	N	o424-443i
Smp_204100.1..pep	1	N	o20-41i
Smp_128340.1..pep	1	N	i305-326o
Smp_093930.2..pep	1	N	o601-624i
Smp_165580.1..pep	1	N	o733-753i
Smp_139950.1..pep	1	N	i307-337o
Smp_139930.1..pep	1	N	o605-627i
Smp_171970.1..pep	1	N	o1171-1189i
Smp_060570.1..pep	1	N	o430-449i
Smp_154680.1..pep	1	N	i32-50o
Smp_006700.1..pep	1	N	o662-683i
Smp_006700.2..pep	1	N	o801-822i
Smp_124240.1..pep	1	N	i41-67o
Smp_004080.1..pep	1	N	i110-128o
Smp_056240.1..pep	1	N	o171-193i
Smp_151650.1..pep	1	N	o57-78i
Smp_055390.1..pep	1	N	o6-27i
Smp_089700.1..pep	1	N	o751-773i
Smp_171020.1..pep	1	N	o866-889i
Smp_089570.1..pep	1	N	o36-58i
Smp_130940.1..pep	1	N	i108-131o
Smp_181050.1..pep	1	N	o20-41i
Smp_181040.1..pep	1	N	i128-150o
Smp_092950.1..pep	1	N	o1158-1184i
Smp_160410.2..pep	1	N	i46-69o
Smp_035470.1..pep	1	Y	n3-11c16/17o401-424i
Smp_080360.1..pep	1	N	o12-32i
Smp_165400.1..pep	1	N	o755-773i
Smp_165400.3..pep	1	N	o843-861i
Smp_079310.1..pep	1	Y	n3-13c18/19o173-195i
Smp_161940.1..pep	1	N	o91-113i
Smp_003340.1..pep	1	Y	n3-13c17/18o1054-1075i
Smp_123960.1..pep	1	N	o4210-4228i
Smp_003440.1..pep	1	N	o233-257i
Smp_124020.1..pep	1	N	i7-26o
Smp_129010.1..pep	1	N	o211-230i
Smp_175590.1..pep	1	Y	n7-18c26/27o418-439i
Smp_014280.1..pep	1	N	i24-45o
Smp_165970.1..pep	1	N	o742-764i
Smp_020210.1..pep	1	Y	n7-18c23/24o526-545i
Smp_034940.3..pep	1	N	o12-29i
Smp_034940.1..pep	1	N	o12-29i
Smp_034940.2..pep	1	N	o12-29i
Smp_034700.3..pep	1	N	o42-62i
Smp_034700.1..pep	1	N	o30-50i
Smp_035280.1..pep	1	N	i83-110o
Smp_035300.2..pep	1	N	o192-211i
Smp_000770.1..pep	1	N	o46-65i
Smp_122500.1..pep	1	N	o51-70i
Smp_196220.1..pep	1	N	o485-508i
Smp_200210.1..pep	1	N	o30-57i
Smp_152090.1..pep	1	N	i246-271o
Smp_200190.1..pep	1	N	i78-98o
Smp_151620.1..pep	1	N	o701-724i
Smp_040360.1..pep	1	N	i21-43o
Smp_194780.1..pep	1	N	o1172-1196i
Smp_194380.1..pep	1	N	i7-24o
Smp_157620.1..pep	1	N	o731-756i
Smp_156400.1..pep	1	N	o6-28i
Smp_158550.1..pep	1	N	o860-883i
Smp_168240.1..pep	1	Y	n8-19c24/25o259-285i
Smp_049280.1..pep	1	N	o269-291i
Smp_148620.1..pep	1	N	o990-1016i
Smp_168940.1..pep	1	N	o172-190i
Smp_021300.1..pep	1	N	i262-291o
Smp_196400.1..pep	1	N	o324-345i
Smp_148020.1..pep	1	N	o1171-1192i
Smp_180760.1..pep	1	N	o1301-1322i
Smp_008290.1..pep	1	N	i106-123o
Smp_126640.1..pep	1	N	o365-384i
Smp_196240.1..pep	1	N	i259-283o
Smp_041320.1..pep	1	N	i21-42o
Smp_126620.1..pep	1	N	i182-203o
Smp_167190.1..pep	1	N	i31-51o
Smp_125310.1..pep	1	N	i173-192o
Smp_196870.1..pep	1	N	o20-41i
Smp_196890.1..pep	1	N	i12-31o
Smp_083800.1..pep	1	N	i31-49o
Smp_154620.1..pep	1	N	o1290-1312i
Smp_142620.1..pep	1	N	o512-538i
Smp_005140.1..pep	1	Y	n12-23c28/29o462-481i
Smp_005190.1..pep	1	N	o530-547i
Smp_126050.1..pep	1	N	o1044-1069i
Smp_060030.1..pep	1	N	i20-38o
Smp_126140.1..pep	1	N	o1212-1234i
Smp_136210.1..pep	1	N	o904-927i
Smp_172410.1..pep	1	N	o1077-1094i
Smp_172340.1..pep	1	N	o594-613i
Smp_150420.1..pep	1	N	o310-328i
Smp_136130.1..pep	1	N	o896-915i
Smp_034610.1..pep	1	N	o109-134i
Smp_140780.1..pep	1	N	o47-66i
Smp_200450.1..pep	1	Y	n4-11c16/17o32-52i
Smp_129840.1..pep	1	Y	n8-19c24/25o1080-1106i
Smp_175580.1..pep	1	Y	n2-12c17/18o510-536i
Smp_210760.1..pep	1	N	o1042-1059i
Smp_133080.1..pep	1	N	i186-210o
Smp_141180.1..pep	1	N	o45-62i
Smp_141250.1..pep	1	N	o575-593i
Smp_141310.1..pep	1	N	o1186-1208i
Smp_168410.1..pep	1	N	i343-366o
Smp_200600.1..pep	1	N	i41-60o
Smp_123780.1..pep	1	N	o629-646i
Smp_123810.1..pep	1	N	i113-134o
Smp_079380.1..pep	1	N	o20-38i
Smp_079400.1..pep	1	N	o175-198i
Smp_123840.1..pep	1	N	o689-711i
Smp_167680.2..pep	1	N	i117-139o
Smp_167680.1..pep	1	N	i117-139o
Smp_000240.1..pep	1	N	o297-315i
Smp_166030.1..pep	1	N	o1828-1845i
Smp_166000.1..pep	1	N	o234-253i
Smp_137760.1..pep	1	N	o34-57i
Smp_187070.1..pep	1	N	i21-39o
Smp_055870.1..pep	1	N	i192-211o
Smp_055880.1..pep	1	N	i172-192o
Smp_169550.1..pep	1	N	i20-36o
Smp_194070.1..pep	1	Y	n12-19c24/25o899-923i
Smp_030350.1..pep	1	N	i12-31o
Smp_009430.1..pep	1	N	o12-31i
Smp_179970.1..pep	1	N	o177-202i
Smp_144780.1..pep	1	N	o6-27i
Smp_041370.1..pep	1	Y	n3-11c16/17o512-535i
Smp_166630.1..pep	1	N	o50-70i
Smp_173720.1..pep	1	N	i135-152o
Smp_094140.1..pep	1	N	o783-805i
Smp_059750.2..pep	1	N	i213-233o
Smp_199090.1..pep	1	N	o127-150i
Smp_149740.1..pep	1	Y	n6-17c25/26o569-592i
Smp_005500.1..pep	1	N	i16-34o
Smp_090110.1..pep	1	Y	n7-18c23/24o253-271i
Smp_167120.1..pep	1	N	o721-737i
Smp_173170.1..pep	1	N	i12-31o
Smp_199150.1..pep	1	N	o620-639i
Smp_082570.1..pep	1	N	o36-57i
Smp_175270.1..pep	1	N	o294-320i
Smp_197770.1..pep	1	N	o1523-1542i
Smp_179360.1..pep	1	Y	n8-19c25/26o875-894i
Smp_173350.1..pep	1	N	o257-282i
Smp_179310.1..pep	1	N	i49-65o
Smp_120050.1..pep	1	N	i21-40o
Smp_140410.1..pep	1	N	o452-471i
Smp_194180.1..pep	1	N	o12-28i
Smp_138200.1..pep	1	N	o1489-1508i
Smp_125080.1..pep	1	N	i165-184o
Smp_005640.1..pep	1	N	i101-123o
Smp_176220.1..pep	1	N	o14-35i
Smp_050520.1..pep	1	N	o307-331i
Smp_055100.1..pep	1	Y	n3-10c15/16o157-179i
Smp_104960.1..pep	1	N	i250-269o
Smp_175460.1..pep	1	N	o685-705i
Smp_042120.1..pep	1	N	o6-26i
Smp_087340.1..pep	1	N	o329-350i
Smp_119140.1..pep	1	N	o45-66i
Smp_150960.1..pep	1	N	o667-685i
Smp_052510.1..pep	1	N	i85-108o
Smp_173100.1..pep	1	N	o1009-1032i
Smp_141410.1..pep	1	N	o1231-1255i
Smp_136920.1..pep	1	N	o6-29i
Smp_126450.1..pep	1	N	o532-551i
Smp_059150.1..pep	1	N	i61-78o
Smp_153920.1..pep	1	N	o148-169i
Smp_150880.1..pep	1	N	o778-796i
Smp_043150.1..pep	1	Y	n6-16c20/21o464-485i
Smp_159670.1..pep	1	N	o524-542i
Smp_158350.1..pep	1	N	o215-242i
Smp_145140.1..pep	1	N	i37-54o
Smp_160180.1..pep	1	N	i21-39o
Smp_008710.1..pep	1	Y	n13-25c33/34o552-576i
Smp_027550.1..pep	1	N	i154-177o
Smp_149330.1..pep	1	N	o1070-1098i
Smp_207040.1..pep	1	N	o480-500i
Smp_052060.1..pep	1	N	o20-39i
Smp_150070.2..pep	1	N	o221-237i
Smp_052290.1..pep	1	N	o453-476i
Smp_141610.1..pep	1	N	o6-25i
Smp_036020.1..pep	1	N	o396-419i
Smp_024580.2..pep	1	Y	n4-15c27/28o91-110i
Smp_198010.1..pep	1	N	o641-658i
Smp_089100.1..pep	1	N	i61-83o
Smp_055760.1..pep	1	N	i120-138o
Smp_114970.1..pep	1	N	o72-92i
Smp_151840.1..pep	1	N	o424-446i
Smp_150300.1..pep	1	N	o1433-1450i
Smp_142810.1..pep	1	N	i85-108o
Smp_131020.1..pep	1	N	o321-346i
Smp_136870.1..pep	1	N	i12-30o
Smp_016230.1..pep	1	N	i273-297o
Smp_178920.1..pep	1	N	o307-326i
Smp_149120.1..pep	1	N	o1075-1097i
Smp_138770.1..pep	1	N	o560-579i
Smp_168560.1..pep	1	Y	n3-14c19/20o159-184i
Smp_074590.1..pep	1	Y	n11-21c28/29o126-145i
Smp_162390.1..pep	1	N	o42-62i
Smp_162440.1..pep	1	N	o190-215i
Smp_194600.1..pep	1	N	i234-253o
Smp_190770.1..pep	1	N	o120-141i
Smp_204750.1..pep	1	Y	n3-14c19/20o1011-1034i
Smp_204730.1..pep	1	N	o664-681i
Smp_204770.1..pep	1	N	o352-371i
Smp_204710.1..pep	1	N	o133-158i
Smp_176360.1..pep	1	N	o611-628i
Smp_174000.1..pep	1	N	i12-30o
Smp_124740.1..pep	1	N	o170-190i
Smp_112120.1..pep	1	N	o12-33i
Smp_130510.1..pep	1	N	o1018-1036i
Smp_005320.1..pep	1	N	o79-98i
Smp_156800.1..pep	1	N	o202-226i
Smp_124930.1..pep	1	N	o546-567i
Smp_181700.1..pep	1	N	o20-39i
Smp_143410.1..pep	1	N	o997-1017i
Smp_194470.1..pep	1	N	o506-528i
Smp_175670.2..pep	1	N	o75-100i
Smp_014020.2..pep	1	N	i36-57o
Smp_013810.1..pep	1	N	o214-241i
Smp_066670.1..pep	1	N	i268-291o
Smp_150350.1..pep	1	N	i7-25o
Smp_036950.1..pep	1	N	o543-562i
Smp_138640.1..pep	1	N	i147-167o
Smp_068680.1..pep	1	N	i7-26o
Smp_096210.1..pep	1	N	i173-193o
Smp_121070.1..pep	1	N	o169-191i
Smp_199910.1..pep	1	N	i21-40o
Smp_131690.1..pep	1	N	i163-183o
Smp_017350.1..pep	1	N	o238-261i
Smp_017290.4..pep	1	N	o6-24i
Smp_017290.3..pep	1	N	o6-24i
Smp_046250.1..pep	1	Y	n2-12c17/18o166-188i
Smp_157950.1..pep	1	N	i154-172o
Smp_173540.1..pep	1	N	i20-38o
Smp_001390.1..pep	1	N	o1105-1123i
Smp_122810.1..pep	1	N	i12-35o
Smp_147820.1..pep	1	N	i158-178o
Smp_133690.1..pep	1	Y	n7-18c23/24o577-601i
Smp_143470.1..pep	1	N	o1866-1887i
Smp_143480.1..pep	1	N	o474-493i
Smp_125460.1..pep	1	N	o54-79i
Smp_125450.1..pep	1	N	o209-233i
Smp_043990.3..pep	1	Y	n3-14c18/19o263-284i
Smp_043990.2..pep	1	Y	n3-14c18/19o265-286i
Smp_043990.1..pep	1	Y	n3-14c18/19o265-286i
Smp_161220.1..pep	1	N	i7-27o
Smp_161230.1..pep	1	N	i168-186o
Smp_065280.1..pep	1	N	o55-77i
Smp_065110.1..pep	1	N	i182-205o
Smp_046880.1..pep	1	N	o445-467i
Smp_046880.2..pep	1	N	o450-472i
Smp_104390.1..pep	1	N	o318-340i
Smp_104370.1..pep	1	N	o189-209i
Smp_124450.1..pep	1	N	o222-249i
Smp_082670.1..pep	1	N	o751-773i
Smp_148370.1..pep	1	N	i346-368o
Smp_128280.1..pep	1	N	o402-426i
Smp_128280.2..pep	1	N	o402-426i
Smp_048830.1..pep	1	N	i60-78o
Smp_148220.1..pep	1	N	o474-493i
Smp_130160.1..pep	1	N	o973-997i
Smp_045230.1..pep	1	N	o118-143i
Smp_045360.4..pep	1	Y	n2-13c18/19o974-999i
Smp_045360.3..pep	1	Y	n2-13c18/19o976-1001i
Smp_028840.1..pep	1	N	o20-41i
Smp_122960.1..pep	1	N	i12-32o
Smp_147670.1..pep	1	N	i235-256o
Smp_121580.1..pep	1	N	o223-244i
Smp_134250.1..pep	1	N	i7-25o
Smp_172970.1..pep	1	N	o12-45i
Smp_037540.2..pep	1	N	i62-85o
Smp_037540.1..pep	1	N	i62-85o
Smp_166380.1..pep	1	N	i18-39o
Smp_208040.1..pep	1	N	o6-22i
Smp_147740.1..pep	1	Y	n6-13c18/19o507-527i
Smp_201820.1..pep	1	N	o1018-1040i
Smp_128230.1..pep	1	N	o288-313i
Smp_011430.1..pep	1	N	o962-988i
Smp_166310.1..pep	1	N	o604-624i
Smp_175560.1..pep	1	N	o501-519i
Smp_089780.1..pep	1	N	i12-33o
Smp_171140.1..pep	1	N	o743-767i
Smp_147190.1..pep	1	N	o60-85i
Smp_201530.1..pep	1	N	i56-74o
Smp_212360.1..pep	1	N	o853-872i
Smp_146580.1..pep	1	N	o1042-1061i
Smp_130070.1..pep	1	N	o1069-1095i
Smp_212170.1..pep	1	N	o753-772i
Smp_201700.1..pep	1	N	o6-24i
Smp_121600.1..pep	1	N	o16-35i
Smp_134300.1..pep	1	N	o779-795i
Smp_208020.1..pep	1	N	o533-555i
Smp_034220.1..pep	1	N	o374-394i
Smp_124260.1..pep	1	N	o12-32i
Smp_201690.1..pep	1	N	o26-49i
Smp_134050.1..pep	1	N	o775-795i
Smp_032690.1..pep	1	N	o65-86i
Smp_139850.1..pep	1	N	i110-136o
Smp_135790.1..pep	1	N	o1545-1565i
Smp_210110.1..pep	1	N	o6-27i
Smp_162150.1..pep	1	N	o316-342i
Smp_176780.1..pep	1	N	o688-708i
Smp_176640.1..pep	1	N	o6-28i
Smp_040080.1..pep	1	Y	n4-14c19/20o411-437i
Smp_064430.1..pep	1	N	o6-22i
Smp_145660.1..pep	1	N	o12-30i
Smp_160080.2..pep	1	Y	n3-15c20/21o755-777i
Smp_153390.2..pep	1	Y	n11-19c27/28o436-457i
Smp_150550.1..pep	1	N	o209-230i
Smp_060420.5..pep	1	N	o588-612i
Smp_136260.1..pep	1	N	o474-500i
Smp_136240.6..pep	1	N	o345-362i
Smp_136240.4..pep	1	N	o342-359i
Smp_103380.1..pep	1	N	o50-69i
Smp_155250.1..pep	1	N	i377-399o
Smp_178290.1..pep	1	N	o228-252i
Smp_191730.1..pep	1	N	o267-293i
Smp_130500.1..pep	2	N	i48-67o79-97i
Smp_158030.1..pep	2	N	i170-191o203-224i
Smp_204650.1..pep	2	N	i5-22o28-46i
Smp_125140.1..pep	2	N	i33-55o61-83i
Smp_165620.1..pep	2	N	o2036-2060i2106-2125o
Smp_176300.1..pep	2	N	o4436-4453i4539-4557o
Smp_127620.1..pep	2	N	o1247-1265i1583-1601o
Smp_193610.1..pep	2	N	o27-50i62-80o
Smp_037910.1..pep	2	N	i79-96o116-137i
Smp_201030.1..pep	2	N	i12-30o36-58i
Smp_006040.1..pep	2	Y	n5-15c20/21o44-68i80-101o
Smp_125290.1..pep	2	N	o400-420i441-461o
Smp_125260.1..pep	2	N	i174-193o205-224i
Smp_125250.1..pep	2	N	o6-24i112-127o
Smp_167170.2..pep	2	N	o17-39i48-65o
Smp_054810.1..pep	2	N	i189-217o229-250i
Smp_169180.1..pep	2	N	o646-667i849-869o
Smp_188690.1..pep	2	N	i15-41o61-84i
Smp_194360.1..pep	2	N	i20-40o52-76i
Smp_200150.1..pep	2	N	i7-30o50-72i
Smp_000880.1..pep	2	N	i55-84o96-121i
Smp_202170.1..pep	2	N	o37-56i63-82o
Smp_197500.1..pep	2	Y	n3-14c19/20o29-50i62-83o
Smp_119340.1..pep	2	N	i7-31o37-55i
Smp_161670.1..pep	2	N	o392-411i432-450o
Smp_084570.1..pep	2	N	o26-52i300-319o
Smp_134100.1..pep	2	N	o36-54i66-88o
Smp_131740.1..pep	2	N	i20-44o123-142i
Smp_165870.1..pep	2	N	i176-196o208-228i
Smp_202630.1..pep	2	N	o6-25i144-160o
Smp_149290.1..pep	2	N	i111-130o136-156i
Smp_126900.1..pep	2	N	i78-98o353-375i
Smp_127030.1..pep	2	N	o123-141i247-267o
Smp_064050.1..pep	2	N	i274-293o299-320i
Smp_145460.1..pep	2	N	o225-249i270-293o
Smp_153870.1..pep	2	N	o702-721i935-953o
Smp_202530.1..pep	2	N	i5-22o28-48i
Smp_187010.1..pep	2	N	o121-139i148-165o
Smp_169590.1..pep	2	N	i12-31o70-88i
Smp_166160.1..pep	2	N	o13-32i44-69o
Smp_155850.1..pep	2	N	o1179-1197i1277-1294o
Smp_202920.1..pep	2	N	i7-24o56-80i
Smp_153210.1..pep	2	N	o47-70i167-184o
Smp_091660.1..pep	2	Y	n22-29c34/35o50-69i81-99o
Smp_176720.1..pep	2	N	i20-38o64-87i
Smp_022300.1..pep	2	Y	n2-9c14/15o24-47i90-107o
Smp_138980.1..pep	2	N	i122-144o150-169i
Smp_031350.1..pep	2	N	i12-31o51-71i
Smp_203410.1..pep	2	N	i95-111o208-227i
Smp_006340.1..pep	2	N	i84-108o128-148i
Smp_016890.1..pep	2	N	i111-135o172-194i
Smp_203220.1..pep	2	N	o6-25i113-131o
Smp_162340.1..pep	2	N	o555-573i908-925o
Smp_203880.1..pep	2	N	i5-26o32-50i
Smp_071590.1..pep	2	N	i114-131o137-157i
Smp_189630.1..pep	2	N	i12-31o43-60i
Smp_096290.2..pep	2	N	o37-55i75-92o
Smp_204280.1..pep	2	N	i7-25o31-49i
Smp_162930.1..pep	2	N	o1209-1228i1498-1516o
Smp_160300.1..pep	2	N	i40-62o82-103i
Smp_163700.1..pep	2	N	o20-39i51-70o
Smp_059240.1..pep	2	N	i65-90o102-125i
Smp_180190.1..pep	2	N	o530-549i595-613o
Smp_141620.1..pep	2	N	i94-110o116-132i
Smp_186540.1..pep	2	N	i514-532o789-810i
Smp_143380.1..pep	2	N	o358-376i388-408o
Smp_178850.1..pep	2	N	i234-251o257-277i
Smp_146790.1..pep	2	N	o95-122i207-228o
Smp_165470.1..pep	2	N	o891-913i925-943o
Smp_011700.1..pep	2	Y	n6-16c20/21o36-55i240-259o
Smp_165550.1..pep	2	N	o84-103i200-217o
Smp_044470.1..pep	2	N	i35-55o75-99i
Smp_126160.1..pep	2	N	i5-24o30-53i
Smp_022400.1..pep	2	N	o265-285i306-324o
Smp_079220.1..pep	2	N	i148-166o178-201i
Smp_067580.1..pep	2	N	i198-218o230-248i
Smp_068960.1..pep	2	N	o478-498i505-521o
Smp_161900.1..pep	2	N	i86-108o177-195i
Smp_096270.1..pep	2	N	o589-606i627-648o
Smp_151920.1..pep	2	N	o558-577i616-632o
Smp_132220.1..pep	2	Y	n6-17c23/24o39-60i81-103o
Smp_135170.1..pep	2	N	i30-47o53-70i
Smp_058270.1..pep	2	N	o26-48i418-438o
Smp_088060.1..pep	2	N	i64-86o152-174i
Smp_093760.2..pep	2	N	i12-36o42-63i
Smp_170260.1..pep	2	N	o438-460i472-493o
Smp_146160.1..pep	2	N	o683-701i1176-1194o
Smp_083720.1..pep	2	N	i213-231o265-283i
Smp_159050.1..pep	2	N	i12-30o965-988i
Smp_141710.1..pep	2	Y	n3-13c17/18o1092-1115i1127-1148o
Smp_003670.1..pep	2	N	i80-99o105-122i
Smp_173180.2..pep	2	N	i366-385o391-407i
Smp_020120.1..pep	2	N	i70-89o109-129i
Smp_133250.1..pep	2	N	i14-33o522-547i
Smp_035030.1..pep	2	N	o624-646i847-869o
Smp_196920.1..pep	2	N	i12-33o994-1019i
Smp_144110.1..pep	2	N	i86-107o550-573i
Smp_154800.1..pep	2	N	i148-170o266-285i
Smp_169380.1..pep	2	N	o695-718i875-894o
Smp_091000.1..pep	2	N	o120-138i365-386o
Smp_170280.1..pep	2	N	i12-33o1296-1323i
Smp_167240.1..pep	2	N	i64-84o727-746i
Smp_125420.1..pep	2	N	o50-77i89-109o
Smp_200810.1..pep	2	N	i18-37o43-61i
Smp_173380.1..pep	2	N	i12-31o859-885i
Smp_170810.1..pep	2	N	i49-69o370-393i
Smp_129830.1..pep	2	N	i12-33o1007-1031i
Smp_093210.1..pep	2	N	i137-162o610-632i
Smp_150730.1..pep	2	N	i12-30o503-528i
Smp_083880.1..pep	2	N	i410-430o450-469i
Smp_166610.1..pep	2	N	o12-34i280-299o
Smp_156550.1..pep	2	N	o68-93i390-409o
Smp_171300.1..pep	2	Y	n10-20c25/26o35-55i420-442o
Smp_054070.1..pep	2	Y	n11-21c30/31o214-233i245-266o
Smp_151100.1..pep	2	N	i628-649o669-687i
Smp_016640.1..pep	2	N	i12-32o445-472i
Smp_138560.1..pep	2	N	i12-34o158-177i
Smp_033620.1..pep	2	N	i147-167o179-202i
Smp_138130.1..pep	2	N	i155-182o188-207i
Smp_128050.1..pep	2	N	o779-801i821-838o
Smp_056700.1..pep	2	N	i464-491o503-524i
Smp_125120.1..pep	2	N	i156-179o199-225i
Smp_057590.1..pep	2	N	o6-25i216-236o
Smp_042110.1..pep	2	N	i26-44o56-76i
Smp_042020.1..pep	2	N	i40-65o507-529i
Smp_118560.1..pep	2	N	i26-46o66-86i
Smp_175200.1..pep	2	N	o84-103i228-246o
Smp_050760.1..pep	2	N	i12-36o42-67i
Smp_150050.1..pep	2	N	o440-463i470-491o
Smp_156050.1..pep	2	Y	n3-14c19/20o29-49i56-75o
Smp_141600.1..pep	2	N	o212-231i252-269o
Smp_151860.1..pep	2	N	o709-725i918-936o
Smp_136910.1..pep	2	N	i160-178o263-284i
Smp_005290.1..pep	2	N	o24-50i254-272o
Smp_180550.1..pep	2	N	i12-29o49-68i
Smp_052630.1..pep	2	N	i72-93o516-543i
Smp_078920.1..pep	2	N	o689-708i839-859o
Smp_076450.1..pep	2	N	o36-56i98-117o
Smp_147840.1..pep	2	N	o399-419i431-450o
Smp_021220.1..pep	2	N	o6-23i120-143o
Smp_125510.1..pep	2	N	i7-25o988-1013i
Smp_146090.1..pep	2	N	i165-186o192-211i
Smp_166300.1..pep	2	N	i7-24o316-341i
Smp_157410.1..pep	2	N	o1555-1572i1640-1657o
Smp_065190.2..pep	2	N	i109-127o139-164i
Smp_181120.1..pep	2	N	o113-134i561-581o
Smp_148450.1..pep	2	N	o6-25i46-68o
Smp_060940.2..pep	2	N	i437-456o901-919i
Smp_102410.1..pep	2	N	i65-84o112-132i
Smp_133590.1..pep	2	N	o553-572i752-770o
Smp_048040.1..pep	2	N	o6-24i36-55o
Smp_128190.1..pep	2	N	o569-589i1156-1174o
Smp_161180.1..pep	2	N	i12-35o171-191i
Smp_124430.1..pep	2	N	o603-621i649-669o
Smp_014610.1..pep	2	Y	n4-15c23/24o33-53i413-433o
Smp_201760.1..pep	2	N	i85-109o121-147i
Smp_154920.1..pep	2	N	o358-379i599-616o
Smp_211100.1..pep	2	N	o362-381i543-571o
Smp_137640.1..pep	2	N	o16-33i157-178o
Smp_101990.1..pep	2	N	i159-183o189-207i
Smp_166420.1..pep	2	N	i477-495o553-569i
Smp_170400.1..pep	2	N	o481-499i665-685o
Smp_134110.1..pep	2	N	i20-44o56-76i
Smp_180260.1..pep	2	N	i58-79o525-552i
Smp_202350.1..pep	2	N	i162-187o199-216i
Smp_179820.1..pep	2	N	i30-53o68-86i
Smp_146730.1..pep	2	N	i9-27o33-49i
Smp_160080.1..pep	2	Y	n3-15c20/21o710-729i750-776o
Smp_173230.1..pep	2	N	i21-45o57-80i
Smp_060420.2..pep	2	N	o52-71i521-541o
Smp_121130.1..pep	3	N	o26-44i209-230o276-294i
Smp_076590.1..pep	3	N	o33-57i69-90o119-137i
Smp_160060.1..pep	3	N	i12-30o36-54i140-161o
Smp_174190.1..pep	3	N	i12-32o38-59i169-195o
Smp_174630.1..pep	3	N	o12-35i42-67o211-234i
Smp_151380.1..pep	3	N	o2300-2324i2406-2423o2429-2450i
Smp_159070.4..pep	3	Y	n4-12c16/17o32-52i64-92o112-135i
Smp_125200.1..pep	3	N	o33-51i63-85o105-131i
Smp_114590.1..pep	3	N	o35-57i78-99o105-130i
Smp_006840.1..pep	3	Y	n10-20c25/26o49-72i79-97o109-125i
Smp_154790.1..pep	3	N	o1721-1744i1819-1842o1909-1932i
Smp_099890.1..pep	3	N	o37-68i89-114o120-139i
Smp_104000.2..pep	3	N	o32-50i57-74o94-119i
Smp_137320.1..pep	3	Y	n2-12c16/17o40-63i122-139o145-166i
Smp_169680.1..pep	3	N	o50-79i91-112o132-151i
Smp_100140.1..pep	3	Y	n12-22c27/28o37-55i62-82o88-109i
Smp_059530.1..pep	3	N	o25-49i56-79o162-185i
Smp_194970.1..pep	3	N	i12-33o53-73i80-97o
Smp_075720.1..pep	3	N	o6-30i42-65o77-101i
Smp_155760.1..pep	3	N	o20-38i43-60o80-99i
Smp_130840.1..pep	3	N	o145-165i177-195o207-226i
Smp_195180.1..pep	3	N	i21-44o50-69i163-180o
Smp_123120.1..pep	3	N	i12-30o93-113i198-226o
Smp_001950.1..pep	3	N	o25-46i67-85o177-199i
Smp_002920.2..pep	3	Y	n2-13c17/18o50-73i93-114o126-149i
Smp_171660.1..pep	3	N	o12-35i172-191o211-228i
Smp_203140.1..pep	3	N	o30-49i61-85o91-109i
Smp_186780.1..pep	3	Y	n3-11c18/19o28-50i62-80o100-118i
Smp_141760.1..pep	3	N	o6-24i36-60o97-120i
Smp_031270.1..pep	3	N	o6-29i91-108o114-130i
Smp_031270.2..pep	3	N	o6-29i91-108o114-130i
Smp_134380.1..pep	3	N	o12-33i45-65o151-171i
Smp_167860.1..pep	3	N	o801-820i995-1013o2881-2905i
Smp_213740.1..pep	3	N	o911-935i975-1000o1028-1048i
Smp_213820.1..pep	3	N	i7-29o56-83i120-138o
Smp_151250.1..pep	3	N	o12-34i46-67o73-94i
Smp_168640.1..pep	3	Y	n15-26c38/39o54-74i107-126o141-160i
Smp_142700.1..pep	3	N	i49-68o80-107i313-334o
Smp_145240.1..pep	3	N	o117-143i164-188o208-227i
Smp_198510.1..pep	3	N	o6-25i67-88o117-140i
Smp_014060.1..pep	3	N	o12-30i42-62o68-88i
Smp_143870.1..pep	3	N	i21-41o47-68i96-116o
Smp_160260.1..pep	3	N	o37-56i63-81o101-119i
Smp_204310.1..pep	3	N	o33-57i90-112o118-139i
Smp_151120.1..pep	3	Y	n3-13c18/19o361-383i395-413o433-453i
Smp_130690.1..pep	3	N	o1191-1209i1221-1241o1253-1271i
Smp_022450.2..pep	3	N	i7-27o47-66i73-91o
Smp_153780.1..pep	3	N	i422-441o498-520i684-708o
Smp_131470.1..pep	3	N	i82-103o109-132i152-173o
Smp_070370.1..pep	3	Y	n4-15c20/21o44-69i81-103o109-131i
Smp_198560.1..pep	3	N	o47-74i86-109o115-136i
Smp_136440.1..pep	3	N	i119-143o184-203i215-239o
Smp_161890.1..pep	3	N	o32-52i106-128o405-426i
Smp_142690.1..pep	3	N	i647-669o675-695i707-730o
Smp_037960.1..pep	3	N	i279-312o324-353i561-578o
Smp_157790.1..pep	3	N	o182-205i212-230o242-269i
Smp_157820.1..pep	3	N	i839-860o880-898i1564-1583o
Smp_153590.1..pep	3	N	i43-59o546-567i865-885o
Smp_133790.1..pep	3	N	i135-156o215-237i244-262o
Smp_015630.1..pep	3	N	i218-238o250-269i281-303o
Smp_174310.1..pep	3	N	i79-97o117-142i154-177o
Smp_159070.1..pep	3	N	i12-30o36-55i67-91o
Smp_159070.2..pep	3	Y	n4-12c16/17o32-52i64-92o112-135i
Smp_141720.1..pep	3	N	o141-162i410-430o442-469i
Smp_055420.2..pep	3	N	o20-39i124-140o146-169i
Smp_008310.1..pep	3	N	o90-115i127-150o170-190i
Smp_141290.1..pep	3	N	o57-79i160-181o281-305i
Smp_141290.3..pep	3	N	o28-45i209-230o330-354i
Smp_141390.1..pep	3	N	o28-45i209-230o304-327i
Smp_133230.2..pep	3	N	o59-85i106-126o232-256i
Smp_133270.1..pep	3	N	o16-33i681-700o753-772i
Smp_012460.1..pep	3	N	o520-537i622-641o653-672i
Smp_001070.1..pep	3	N	o35-57i64-85o118-136i
Smp_001070.2..pep	3	N	o35-57i64-85o118-136i
Smp_063680.1..pep	3	N	o271-291i298-317o329-351i
Smp_148030.1..pep	3	N	o367-392i457-475o861-880i
Smp_079600.1..pep	3	N	i53-72o84-106i118-140o
Smp_104890.1..pep	3	Y	n6-16c21/22o288-311i323-341o353-372i
Smp_125160.1..pep	3	N	i7-24o294-317i653-670o
Smp_158510.1..pep	3	N	o12-30i51-73o79-98i
Smp_007070.1..pep	3	N	o38-61i179-199o274-297i
Smp_025950.1..pep	3	N	o129-146i153-173o275-294i
Smp_012920.1..pep	3	N	o36-56i68-92o104-126i
Smp_140920.1..pep	3	N	o597-616i670-692o862-886i
Smp_020370.1..pep	3	N	o33-66i123-145o151-169i
Smp_205350.1..pep	3	N	o17-38i59-77o83-100i
Smp_210370.1..pep	3	Y	n4-15c20/21o618-640i652-671o683-699i
Smp_144650.1..pep	3	N	i30-52o64-90i341-360o
Smp_166620.1..pep	3	N	i27-45o60-79i91-112o
Smp_161540.1..pep	3	N	o31-51i58-76o96-116i
Smp_027870.1..pep	3	Y	n5-16c21/22o726-744i756-778o798-817i
Smp_033870.1..pep	3	N	o221-243i319-336o342-361i
Smp_144960.1..pep	3	N	i246-267o317-340i352-375o
Smp_080100.1..pep	3	N	i92-114o129-147i187-205o
Smp_155870.1..pep	3	N	o49-69i236-257o287-308i
Smp_100360.1..pep	3	N	o16-36i43-62o68-85i
Smp_151000.1..pep	3	N	i29-48o60-79i91-114o
Smp_150310.1..pep	3	N	o146-168i180-197o203-221i
Smp_068580.1..pep	3	N	i21-42o48-67i79-103o
Smp_046640.1..pep	3	N	o696-718i725-744o821-842i
Smp_046900.1..pep	3	N	o20-45i149-166o226-253i
Smp_064150.1..pep	3	N	i12-32o80-101i113-131o
Smp_023250.1..pep	3	N	o395-415i436-454o474-492i
Smp_181100.1..pep	3	Y	n3-11c16/17o32-50i83-103o118-139i
Smp_130220.1..pep	3	N	o20-39i60-87o107-130i
Smp_014800.1..pep	3	N	i35-53o59-79i91-119o
Smp_060940.1..pep	3	N	o6-23i529-548o993-1011i
Smp_154840.1..pep	3	N	o6-23i35-59o79-100i
Smp_099670.1..pep	3	N	o314-335i347-370o376-398i
Smp_104600.1..pep	3	N	o409-428i768-789o795-818i
Smp_104600.2..pep	3	N	o405-424i764-785o791-814i
Smp_044020.1..pep	3	N	i12-30o71-93i114-135o
Smp_135040.1..pep	3	N	o862-885i1055-1074o1086-1110i
Smp_157430.1..pep	3	N	i152-170o182-206i218-240o
Smp_099680.1..pep	3	N	o52-81i116-136o142-163i
Smp_176820.1..pep	3	N	o227-246i258-276o282-299i
Smp_147550.1..pep	3	Y	n4-13c18/19o287-310i317-337o349-370i
Smp_175820.1..pep	3	N	o6-25i37-64o76-96i
Smp_194960.1..pep	3	N	i12-33o53-72i84-106o
Smp_143670.1..pep	3	N	o142-162i338-367o387-407i
Smp_156900.1..pep	3	N	i55-74o80-98i153-179o
Smp_145670.1..pep	3	N	i12-33o75-93i191-215o
Smp_044690.1..pep	3	N	o18-38i187-207o219-244i
Smp_060420.1..pep	3	N	o52-71i584-609o615-635i
Smp_043570.1..pep	3	N	o13-33i40-63o83-102i
Smp_074700.1..pep	4	N	i27-44o56-73i133-153o159-176i
Smp_095630.1..pep	4	N	o12-35i56-79o85-109i203-227o
Smp_054640.1..pep	4	Y	n2-10c28/29o62-83i95-113o119-141i153-176o
Smp_093710.1..pep	4	N	i12-34o54-78i85-107o119-142i
Smp_019340.1..pep	4	N	i12-39o51-74i81-107o198-225i
Smp_119580.1..pep	4	N	i7-30o42-63i109-126o138-156i
Smp_100080.1..pep	4	N	o6-36i56-80o86-110i203-227o
Smp_059530.2..pep	4	N	i12-34o54-77i84-107o190-213i
Smp_194980.1..pep	4	N	i12-33o53-77i84-107o156-182i
Smp_105730.1..pep	4	N	i7-30o42-65i72-95o101-124i
Smp_093790.1..pep	4	N	i7-25o45-65i72-94o100-124i
Smp_166120.1..pep	4	N	i12-33o39-59i71-98o104-124i
Smp_067780.1..pep	4	N	i84-105o117-139i151-169o175-196i
Smp_149770.1..pep	4	N	i95-115o152-170i250-277o289-308i
Smp_042440.1..pep	4	N	i136-157o177-195i259-285o297-320i
Smp_169610.1..pep	4	N	i16-36o52-70i173-196o211-233i
Smp_055210.1..pep	4	N	o20-39i74-90o96-116i128-149o
Smp_151520.1..pep	4	Y	n3-10c15/16o95-114i135-153o173-191i203-223o
Smp_038410.1..pep	4	N	i12-42o62-86i93-112o118-140i
Smp_002100.1..pep	4	N	i42-64o70-93i105-124o130-149i
Smp_166640.1..pep	4	N	o1625-1648i1660-1680o2086-2105i2185-2204o
Smp_059670.1..pep	4	N	i28-46o66-88i100-124o150-169i
Smp_191970.1..pep	4	N	i7-30o42-63i75-99o105-129i
Smp_060270.1..pep	4	N	i39-64o84-101i113-133o153-176i
Smp_180350.1..pep	4	N	o34-61i73-93o113-133i154-174o
Smp_096290.1..pep	4	N	o37-55i75-92o98-116i123-141o
Smp_173120.1..pep	4	N	o20-36i75-95o129-157i169-187o
Smp_131570.1..pep	4	N	o917-934i1055-1074o2076-2094i2106-2131o
Smp_131500.1..pep	4	N	i7-24o30-54i75-95o129-153i
Smp_059350.1..pep	4	N	o20-37i58-82o102-135i156-188o
Smp_000460.1..pep	4	N	o677-695i702-721o733-752i764-786o
Smp_059350.2..pep	4	N	o20-37i58-82o102-135i156-188o
Smp_199610.1..pep	4	N	i219-237o257-284i305-326o346-368i
Smp_012000.1..pep	4	N	i160-183o189-206i218-241o711-729i
Smp_038340.1..pep	4	N	i126-149o169-189i268-292o312-339i
Smp_204320.1..pep	4	N	o24-44i56-78o84-110i117-135o
Smp_198430.1..pep	4	N	i108-131o151-172i184-213o233-266i
Smp_168630.1..pep	4	N	o123-142i154-179o199-220i248-266o
Smp_153500.1..pep	4	N	o359-381i599-618o825-849i953-972o
Smp_154360.1..pep	4	N	i90-111o117-135i290-313o319-349i
Smp_128460.1..pep	4	N	i124-147o153-183i715-734o746-765i
Smp_011560.1..pep	4	N	i9-31o70-96i103-125o236-259i
Smp_096480.1..pep	4	N	o247-270i282-300o312-331i487-507o
Smp_152300.1..pep	4	N	o15-39i51-79o159-185i292-317o
Smp_008220.1..pep	4	N	o24-45i52-73o148-177i224-256o
Smp_035020.1..pep	4	Y	n14-22c26/27o42-60i80-102o122-145i157-179o
Smp_012570.1..pep	4	N	i299-321o341-360i380-400o412-436i
Smp_000900.1..pep	4	N	o20-47i115-136o156-174i195-214o
Smp_194740.1..pep	4	N	o87-107i119-139o159-183i195-220o
Smp_125990.1..pep	4	N	o396-417i429-448o454-474i706-724o
Smp_146450.1..pep	4	N	i72-89o109-132i509-533o539-557i
Smp_051410.1..pep	4	N	i12-35o89-118i130-151o171-193i
Smp_054620.1..pep	4	N	i172-196o224-246i267-287o318-339i
Smp_199470.1..pep	4	N	i60-77o83-100i274-292o889-908i
Smp_017420.1..pep	4	N	i45-66o86-108i120-141o161-185i
Smp_199730.1..pep	4	N	i42-63o103-124i136-157o163-183i
Smp_179490.1..pep	4	N	i21-40o70-88i355-377o400-417i
Smp_094130.1..pep	4	N	i12-33o39-58i139-161o176-198i
Smp_055200.1..pep	4	Y	n15-26c31/32o185-204i216-235o265-287i299-320o
Smp_152540.1..pep	4	N	o12-39i51-77o89-110i459-477o
Smp_041830.1..pep	4	N	i20-43o55-74i86-111o123-142i
Smp_131110.4..pep	4	N	i5-23o29-59i66-90o96-115i
Smp_131110.5..pep	4	N	i5-23o29-59i66-90o96-115i
Smp_043210.1..pep	4	N	i29-49o69-89i110-131o253-278i
Smp_066900.1..pep	4	N	i30-50o106-128i213-233o302-326i
Smp_062890.1..pep	4	N	o6-32i53-77o83-107i128-149o
Smp_130520.1..pep	4	Y	n4-15c23/24o91-120i141-163o382-408i429-454o
Smp_194010.1..pep	4	N	i12-29o49-71i92-112o124-152i
Smp_187350.1..pep	4	N	o329-348i594-613o1124-1143i1389-1408o
Smp_146030.1..pep	4	N	o52-70i82-108o141-162i183-203o
Smp_173150.1..pep	4	N	i12-35o55-77i84-108o190-216i
Smp_157390.1..pep	4	N	i7-35o141-165i177-199o228-250i
Smp_065130.1..pep	4	N	i7-26o450-471i521-540o546-566i
Smp_014800.2..pep	4	N	i35-53o59-78i85-104o110-129i
Smp_099690.1..pep	4	N	i38-57o63-81i118-136o142-159i
Smp_123350.1..pep	4	N	i29-52o133-156i323-347o367-391i
Smp_180960.1..pep	4	N	o378-401i413-445o465-485i497-515o
Smp_176830.1..pep	4	N	i17-38o97-125i156-176o182-201i
Smp_170370.1..pep	4	N	i12-31o104-125i146-170o190-208i
Smp_175790.1..pep	4	N	i65-83o89-109i343-370o390-413i
Smp_017430.1..pep	4	N	i16-36o56-77i84-108o184-208i
Smp_131840.1..pep	4	N	i12-33o53-75i82-103o187-213i
Smp_154180.1..pep	4	N	i12-31o51-74i81-104o187-205i
Smp_099770.1..pep	4	N	i9-33o53-76i83-107o187-211i
Smp_044750.1..pep	4	N	i20-38o44-65i77-104o110-132i
Smp_143710.1..pep	4	N	i108-130o136-154i166-187o207-228i
Smp_187190.1..pep	5	N	o6-25i32-50o107-124i207-232o297-321i
Smp_204810.1..pep	5	N	i12-35o41-62i69-91o97-117i133-156o
Smp_098570.1..pep	5	N	o20-42i63-80o86-111i118-139o151-173i
Smp_127220.1..pep	5	N	o24-45i170-192o221-243i272-289o295-316i
Smp_138810.1..pep	5	N	o6-27i61-83o103-121i133-156o168-185i
Smp_148100.1..pep	5	N	o6-23i35-61o73-95i107-126o146-172i
Smp_048270.2..pep	5	N	o26-47i54-74o94-115i127-148o154-176i
Smp_048270.1..pep	5	N	o26-47i54-74o94-115i127-148o154-176i
Smp_127170.1..pep	5	N	i264-285o297-319i454-475o487-505i517-538o
Smp_161580.1..pep	5	N	o47-65i72-91o97-116i128-155o167-186i
Smp_130890.1..pep	5	N	o1105-1126i1328-1349o1369-1394i1458-1479o1520-1540i
Smp_002870.1..pep	5	N	i42-60o66-88i100-124o130-149i170-203o
Smp_172170.1..pep	5	N	o12-36i90-110o122-143i164-187o210-234i
Smp_035870.1..pep	5	N	o47-68i80-99o152-172i184-201o213-238i
Smp_141800.1..pep	5	N	o23-44i51-69o75-98i110-130o161-180i
Smp_167820.1..pep	5	N	i107-128o140-164i185-218o238-256i263-284o
Smp_070380.1..pep	5	N	i14-31o37-54i75-96o116-135i142-163o
Smp_027080.1..pep	5	N	i103-121o127-143i155-176o182-203i215-232o
Smp_079140.1..pep	5	N	o12-35i97-123o143-165i186-207o227-246i
Smp_136530.1..pep	5	N	i280-300o320-340i347-364o370-389i493-517o
Smp_143810.1..pep	5	N	o90-112i124-144o156-177i184-202o258-280i
Smp_155970.1..pep	5	N	i9-29o78-96i108-128o143-162i174-201o
Smp_145250.1..pep	5	Y	n7-18c22/23o262-283i304-319o325-343i378-397o403-424i
Smp_147390.1..pep	5	N	o333-352i364-385o405-427i439-464o626-653i
Smp_172810.1..pep	5	N	i61-84o104-123i135-162o182-206i383-404o
Smp_174350.1..pep	5	N	o186-206i246-270o276-296i308-327o347-375i
Smp_163220.1..pep	5	N	o6-24i36-57o77-101i113-132o144-163i
Smp_141290.2..pep	5	N	o29-46i129-150o207-229i310-331o431-455i
Smp_129020.1..pep	5	N	o28-46i67-85o105-123i209-229o297-320i
Smp_133230.1..pep	5	N	o59-82i243-259o265-284i305-326o346-366i
Smp_034850.1..pep	5	Y	n4-14c18/19o93-111i123-143o182-205i217-234o240-260i
Smp_035020.2..pep	5	Y	n14-22c26/27o42-60i80-102o122-145i157-179o302-323i
Smp_056060.1..pep	5	N	o87-107i119-140o186-211i223-248o312-331i
Smp_196370.1..pep	5	N	o168-193i214-233o253-280i312-336o402-426i
Smp_148740.1..pep	5	N	o737-764i887-909o1527-1549i1729-1745o1751-1770i
Smp_148040.1..pep	5	N	i155-175o207-223i230-248o554-578i643-663o
Smp_035140.1..pep	5	N	o540-566i692-711o751-769i832-850o930-954i
Smp_125130.1..pep	5	N	o123-141i153-171o183-203i215-236o256-277i
Smp_196000.1..pep	5	Y	n3-10c15/16o54-76i83-103o123-149i251-271o291-311i
Smp_035730.1..pep	5	N	i12-38o71-94i106-132o144-162i183-201o
Smp_153890.1..pep	5	Y	n11-30c38/39o62-83i104-123o129-150i171-192o198-220i
Smp_069240.1..pep	5	Y	n3-13c19/20o178-200i269-291o303-320i341-362o402-423i
Smp_151880.1..pep	5	N	i212-236o256-277i360-382o402-427i500-519o
Smp_094560.1..pep	5	N	i187-208o228-248i260-278o284-306i327-348o
Smp_163310.1..pep	5	N	o63-85i97-119o139-162i282-306o326-350i
Smp_171120.1..pep	5	N	o6-29i95-112o160-179i191-213o233-261i
Smp_169040.1..pep	5	N	i89-108o120-139i249-270o314-330i342-359o
Smp_023230.1..pep	5	N	i89-113o125-143i155-174o180-199i219-237o
Smp_128170.1..pep	5	N	o139-161i173-199o219-244i264-286o322-340i
Smp_175360.1..pep	5	N	i76-97o103-121i232-252o264-288i838-858o
Smp_179660.1..pep	5	N	o63-85i138-163o443-467i488-513o837-859i
Smp_128250.1..pep	5	N	o633-658i722-748o1356-1377i1600-1618o1624-1646i
Smp_142230.1..pep	5	N	o12-37i49-75o81-105i175-195o207-228i
Smp_161210.1..pep	5	N	o97-121i394-414o434-456i476-496o508-526i
Smp_146620.1..pep	5	N	i157-175o195-218i345-368o412-431i443-463o
Smp_099640.1..pep	5	N	o33-52i324-344o350-368i543-562o856-875i
Smp_005720.1..pep	6	N	i33-56o76-100i112-134o203-222i234-254o260-279i
Smp_021280.1..pep	6	N	o42-61i73-92o112-134i146-165o171-190i202-226o
Smp_170610.1..pep	6	N	o42-65i74-98o125-147i159-184o204-227i308-328o
Smp_069170.1..pep	6	N	i12-35o41-61i82-100o115-133i240-264o284-301i
Smp_096780.1..pep	6	Y	n3-14c19/20o46-64i85-111o117-135i184-203o223-243i255-274o
Smp_036470.1..pep	6	N	i50-71o83-102i114-133o145-163i175-201o207-228i
Smp_146490.1..pep	6	N	i31-49o69-94i106-125o150-169i181-203o229-251i
Smp_143750.1..pep	6	N	i26-44o70-92i347-370o390-409i430-453o487-507i
Smp_163800.1..pep	6	N	o6-27i39-58o64-85i92-111o117-141i153-172o
Smp_212750.1..pep	6	N	i74-93o140-161i182-203o316-338i491-510o539-555i
Smp_172750.1..pep	6	N	i438-457o463-485i497-524o544-564i576-595o615-639i
Smp_085240.1..pep	6	N	i12-31o51-75i96-122o161-184i196-216o228-246i
Smp_085240.2..pep	6	N	o13-30i51-79o112-133i177-199o211-230i242-261o
Smp_141860.1..pep	6	N	o53-76i349-369o389-407i1963-1982o3141-3159i3166-3183o
Smp_135010.1..pep	6	N	i7-26o69-88i138-159o171-191i198-215o221-242i
Smp_162920.1..pep	6	Y	n3-10c15/16o31-54i236-260o266-287i299-319o339-358i453-471o
Smp_152350.1..pep	6	N	o315-338i345-366o386-410i447-471o511-530i542-563o
Smp_006730.1..pep	6	N	i12-34o68-88i100-121o133-152i164-190o210-236i
Smp_019980.1..pep	6	N	o32-52i64-82o102-125i239-259o265-286i352-377o
Smp_157640.1..pep	6	N	o32-52i64-84o96-123i144-164o214-238i379-403o
Smp_161450.1..pep	6	N	o1166-1190i1202-1221o1357-1376i1406-1431o1451-1470i1477-1498o
Smp_164540.1..pep	6	N	i174-193o734-754i766-784o796-819i881-901o913-939i
Smp_125210.1..pep	6	N	i28-51o63-82i103-126o170-193i214-234o254-282i
Smp_150380.1..pep	6	N	i151-173o193-219i231-251o297-314i321-340o346-364i
Smp_035160.1..pep	6	N	i176-200o220-241i253-275o281-299i320-340o346-366i
Smp_167630.1..pep	6	N	o58-79i91-109o121-139i417-437o443-461i482-502o
Smp_167870.1..pep	6	N	o51-75i82-104o144-165i172-200o220-244i264-290o
Smp_138590.1..pep	6	N	i7-28o48-71i92-111o117-138i158-180o200-220i
Smp_161500.1..pep	6	N	o29-46i58-77o97-118i139-160o180-204i385-408o
Smp_144970.1..pep	6	N	i564-585o641-663i675-700o706-724i884-904o1353-1376i
Smp_171720.1..pep	6	N	i7-28o58-80i92-114o163-182i194-213o225-243i
Smp_096780.2..pep	6	Y	n3-14c19/20o46-64i85-110o116-134i183-202o222-242i254-273o
Smp_146680.1..pep	6	N	o44-64i84-99o249-273i307-327o333-350i371-391o
Smp_149170.1..pep	6	N	o56-76i88-111o131-157i177-198o218-239i306-332o
Smp_085410.1..pep	6	N	o31-51i129-151o157-173i185-202o222-245i266-287o
Smp_162450.1..pep	6	N	i59-79o91-108i128-150o162-184i219-239o245-263i
Smp_065130.2..pep	6	N	i7-26o450-471i521-538o558-582i608-630o642-662i
Smp_047420.1..pep	6	N	i70-88o94-114i135-158o164-192i204-221o241-259i
Smp_175010.1..pep	6	N	i86-104o157-177i184-203o215-239i251-269o281-301i
Smp_128110.1..pep	6	N	i33-59o65-84i105-128o156-175i187-207o232-254i
Smp_123040.1..pep	6	N	i32-50o56-73i85-105o128-153i165-188o200-222i
Smp_212410.1..pep	6	N	i656-676o682-701i731-749o761-781i802-826o879-904i
Smp_006750.1..pep	6	N	i7-27o53-74i95-113o119-143i155-179o199-223i
Smp_176870.1..pep	6	N	o12-30i51-75o81-105i170-191o203-228i316-342o
Smp_057930.1..pep	6	N	i399-416o422-440i460-484o520-540i547-566o586-609i
Smp_026160.2..pep	6	N	i77-96o122-141i153-177o189-207i214-234o240-260i
Smp_061540.1..pep	6	N	i20-41o47-70i96-116o136-154i161-182o202-221i
Smp_122050.1..pep	7	Y	n8-16c21/22o116-133i162-180o210-230i237-256o262-279i300-319o346-367i
Smp_132730.1..pep	7	N	o32-55i67-88o123-141i161-179o211-236i366-391o411-434i
Smp_145520.1..pep	7	N	o56-84i96-114o134-156i177-197o217-236i304-324o336-358i
Smp_043320.1..pep	7	N	o43-67i79-105o117-139i160-181o201-224i462-482o494-516i
Smp_041880.1..pep	7	N	o17-39i51-70o103-121i141-162o196-218i243-267o287-309i
Smp_007730.3..pep	7	N	o6-24i36-56o62-80i92-109o115-136i148-170o176-197i
Smp_007730.1..pep	7	N	o6-24i36-56o62-80i92-109o115-136i148-170o176-197i
Smp_146470.1..pep	7	N	o24-45i57-77o89-113i134-154o187-215i236-259o279-299i
Smp_147370.1..pep	7	N	o18-36i48-72o78-97i142-163o169-186i198-222o228-250i
Smp_053460.1..pep	7	Y	n11-18c23/24o66-83i184-211o223-243i284-303o331-352i359-378o398-416i
Smp_174870.1..pep	7	N	o6-25i108-131o137-162i182-206o218-239i260-279o299-318i
Smp_007730.2..pep	7	N	o6-24i36-56o62-80i92-109o115-136i148-170o176-197i
Smp_162980.1..pep	7	N	o28-58i128-146o199-221i321-343o363-383i573-593o613-633i
Smp_204020.1..pep	7	N	o27-50i62-85o100-128i149-170o198-223i316-339o351-371i
Smp_163160.1..pep	7	N	o387-407i441-460o492-510i530-549o623-643i664-689o766-785i
Smp_204230.1..pep	7	N	o42-66i78-100o132-151i189-207o235-265i333-351o371-390i
Smp_180030.1..pep	7	N	o45-73i85-104o124-149i161-182o208-231i273-298o310-328i
Smp_104210.1..pep	7	N	o34-62i74-92o112-133i145-164o170-187i199-223o235-253i
Smp_058380.1..pep	7	N	o746-771i783-802o814-831i852-873o893-918i939-957o963-985i
Smp_086130.1..pep	7	N	o42-61i73-92o98-118i159-179o185-206i263-283o305-328i
Smp_170020.1..pep	7	N	o50-79i170-198o210-232i253-276o315-339i367-389o409-431i
Smp_203500.1..pep	7	Y	n3-13c18/19o70-94i106-132o144-165i186-211o252-279i300-326o338-361i
Smp_140250.1..pep	7	N	o12-36i48-70o90-109i121-143o215-235i304-326o332-349i
Smp_141880.1..pep	7	N	o35-59i71-90o110-132i217-238o314-336i375-394o414-436i
Smp_125780.1..pep	7	N	o58-80i92-110o122-143i313-335o341-361i381-399o411-436i
Smp_040970.3..pep	7	N	i207-240o260-279i355-375o381-407i419-436o448-466i608-631o
Smp_040970.2..pep	7	N	i180-213o233-252i328-348o354-380i392-409o421-439i581-604o
Smp_040970.1..pep	7	N	i396-429o449-468i544-564o570-596i608-625o637-655i797-820o
Smp_128940.1..pep	7	N	o705-727i739-757o763-787i816-840o900-918i930-954o966-988i
Smp_056080.1..pep	7	N	o105-125i134-157o209-232i253-271o331-355i427-451o519-541i
Smp_144310.1..pep	7	N	i20-42o48-69i90-108o114-132i144-164o176-193i205-230o
Smp_157560.1..pep	7	N	i24-51o388-405i499-518o558-582i618-637o643-663i1044-1064o
Smp_173010.1..pep	7	N	o40-63i75-99o111-140i160-182o214-235i273-293o313-332i
Smp_127190.1..pep	7	Y	n4-12c17/18o41-62i161-180o256-272i284-302o337-362i525-549o561-582i
Smp_147860.1..pep	7	N	i435-455o467-488i509-526o546-568i589-611o617-639i660-681o
Smp_148670.1..pep	7	N	i225-244o264-287i299-317o323-339i351-377o418-441i448-472o
Smp_160780.1..pep	7	N	i191-210o230-251i263-285o291-309i330-351o363-380i392-412o
Smp_008170.1..pep	7	N	o15-35i82-100o129-147i168-184o190-210i387-408o446-468i
Smp_180140.1..pep	7	N	o12-34i46-67o98-117i129-149o169-193i252-274o294-313i
Smp_118040.1..pep	7	N	o33-58i70-94o114-133i145-168o194-216i252-274o294-317i
Smp_126730.1..pep	7	N	o37-63i72-91o111-131i152-172o192-214i303-329o349-368i
Smp_150370.1..pep	7	N	o161-187i199-220o232-253i274-295o321-340i352-376o382-411i
Smp_172390.1..pep	7	N	o12-35i99-120o140-161i182-205o211-231i238-260o266-285i
Smp_081250.1..pep	7	N	o26-42i571-596o616-636i648-669o717-738i750-766o778-799i
Smp_145110.1..pep	7	N	o44-64i143-166o205-225i254-276o288-306i318-340o367-392i
Smp_149580.1..pep	7	N	o14-33i45-65o123-144i165-182o216-236i273-294o314-331i
Smp_179740.1..pep	7	N	o750-770i777-796o868-885i892-908o914-935i947-967o979-997i
Smp_174450.1..pep	7	N	o71-93i100-118o124-142i163-180o186-203i210-226o246-267i
Smp_166910.1..pep	7	N	i31-60o152-170i191-210o216-239i278-296o316-333i340-361o
Smp_057130.1..pep	7	N	o231-250i262-281o301-320i327-350o356-378i390-410o430-447i
Smp_152460.1..pep	7	N	o80-98i221-239o251-272i293-313o319-346i430-453o473-493i
Smp_080130.1..pep	7	N	o17-37i49-71o83-101i113-133o145-167i179-200o240-271i
Smp_043260.1..pep	7	N	o31-56i68-88o108-127i148-168o188-209i478-504o516-535i
Smp_151810.1..pep	7	N	o216-235i384-405o425-446i458-477o489-512i554-572o584-608i
Smp_120620.1..pep	7	N	o36-66i78-101o121-143i155-175o230-259i479-497o523-542i
Smp_044000.1..pep	7	N	i32-50o56-80i92-115o121-141i148-169o175-194i245-268o
Smp_157420.1..pep	7	N	o20-38i50-68o74-91i124-149o155-175i195-217o237-259i
Smp_082620.1..pep	7	N	o12-31i81-101o134-159i180-199o205-225i343-363o383-405i
Smp_148210.1..pep	7	N	o33-58i70-89o109-129i150-167o187-209i259-288o308-325i
Smp_146940.1..pep	7	N	o184-202i260-282o643-666i686-706o772-791i811-833o839-858i
Smp_128710.1..pep	7	N	o74-97i109-135o147-180i207-230o409-431i438-457o463-481i
Smp_026160.1..pep	7	N	o77-96i123-143o155-175i187-208o214-232i244-261o267-289i
Smp_178420.1..pep	8	N	i20-39o45-67i79-98o104-124i131-148o178-203i246-268o274-298i
Smp_149880.1..pep	8	N	i12-37o43-65i113-134o146-169i181-199o235-254i298-318o330-349i
Smp_125590.1..pep	8	N	i64-81o101-126i204-223o235-256i268-287o299-318i330-354o374-399i
Smp_163820.1..pep	8	N	i300-325o345-364i957-978o990-1010i1040-1061o1081-1099i1106-1131o1151-1173i
Smp_132080.1..pep	8	N	i63-82o94-112i119-141o153-174i181-201o253-276i297-318o324-348i
Smp_162500.1..pep	8	N	o20-38i45-67o79-103i124-146o152-175i233-260o272-294i333-350o
Smp_167610.1..pep	8	N	o14-33i45-65o450-474i509-533o597-617i629-653o673-706i713-732o
Smp_124300.1..pep	8	N	i156-182o234-255i267-287o307-329i369-387o399-417i429-455o475-492i
Smp_020090.1..pep	8	N	i146-164o170-190i211-228o234-251i258-281o301-321i333-353o365-388i
Smp_170620.1..pep	8	N	i7-23o78-100i109-132o144-163i192-211o238-261i416-436o448-468i
Smp_083770.1..pep	8	N	i149-176o227-245i301-325o345-369i389-410o514-537i565-589o647-672i
Smp_055260.1..pep	8	N	o25-47i68-89o114-139i151-177o216-241i253-275o287-306i327-350o
Smp_131110.1..pep	8	N	i5-23o29-59i66-87o99-119i131-164o170-190i202-222o264-281i
Smp_131100.1..pep	8	N	i83-102o108-131i278-301o307-325i346-363o369-391i454-474o480-503i
Smp_131030.1..pep	8	N	o26-47i226-245o265-288i309-335o355-376i411-444o466-491i498-526o
Smp_137170.1..pep	8	N	i97-115o135-154i331-358o378-407i842-864o870-889i910-931o991-1014i
Smp_051810.1..pep	8	N	o6-24i36-53o85-104i111-131o143-163i175-193o205-224i236-257o
Smp_151090.1..pep	8	N	i31-51o63-85i97-116o150-171i183-205o225-243i255-278o298-320i
Smp_055780.1..pep	8	N	i7-31o43-62i391-415o435-463i516-536o542-563i619-643o649-670i
Smp_104500.1..pep	8	N	i204-228o248-272i784-804o810-828i871-888o894-915i922-941o961-981i
Smp_076520.1..pep	8	N	i24-46o66-88i100-121o136-157i169-188o200-221i233-256o276-297i
Smp_157360.1..pep	8	N	i27-47o67-88i100-118o124-143i155-179o191-211i232-249o255-275i
Smp_086190.1..pep	8	N	i75-96o102-123i135-156o176-193i205-225o245-263i284-300o320-342i
Smp_208060.1..pep	8	N	i139-159o171-195i843-861o867-890i902-929o949-969i981-1000o1020-1040i
Smp_180950.1..pep	8	N	i7-28o40-59i103-121o141-164i202-221o227-252i273-293o299-317i
Smp_134620.1..pep	8	N	i21-46o52-71i515-535o555-573i585-603o609-632i644-665o677-696i
Smp_210330.1..pep	8	N	i12-33o39-66i100-119o125-145i154-174o186-214i226-248o260-278i
Smp_144030.1..pep	8	N	i94-114o120-142i149-167o187-209i221-240o246-272i284-307o359-381i
Smp_198450.1..pep	9	N	o12-34i55-76o82-100i107-126o196-215i250-270o293-314i364-388o491-512i
Smp_095010.1..pep	9	N	i24-41o61-81i93-113o125-147i154-176o182-202i234-256o268-290i311-334o
Smp_126300.1..pep	9	N	i67-85o91-110i283-302o308-334i761-782o834-854i902-920o932-951i963-980o
Smp_163130.1..pep	9	Y	n2-13c18/19o256-280i321-343o355-375i396-415o427-450i482-503o509-533i545-569o987-1017i
Smp_157230.1..pep	9	N	i21-40o52-73i85-109o115-132i139-162o168-190i202-221o241-260i267-287o
Smp_130780.1..pep	9	N	o76-94i101-120o126-149i161-184o190-212i258-279o291-314i326-344o356-375i
Smp_145560.1..pep	9	Y	n3-10c14/15o30-49i56-83o89-112i132-158o199-219i231-254o260-281i293-312o318-341i
Smp_134980.1..pep	9	N	i20-40o46-73i80-99o129-149i203-224o236-255i267-286o298-315i322-341o
Smp_129060.1..pep	9	N	o33-52i200-220o232-249i296-314o334-354i366-388o394-415i427-447o459-480i
Smp_154770.1..pep	9	N	o110-135i156-178o184-209i230-251o257-280i287-308o372-397i409-430o436-455i
Smp_083990.2..pep	9	N	o6-28i35-58o78-98i110-135o155-179i211-230o236-258i270-294o300-319i
Smp_178490.1..pep	9	N	o6-24i36-59o71-100i121-141o147-166i178-197o217-236i243-263o269-292i
Smp_153960.1..pep	9	N	i64-85o115-135i147-168o174-194i206-223o229-250i410-427o433-454i461-484o
Smp_126920.1..pep	9	N	o6-27i39-61o81-103i110-126o146-162i174-192o204-225i246-267o279-300i
Smp_127200.1..pep	10	N	i7-26o69-93i102-122o128-150i162-185o191-212i278-301o316-336i343-365o371-391i
Smp_135490.1..pep	10	N	i70-92o112-130i142-160o166-191i203-228o248-269i290-314o334-356i363-385o391-414i
Smp_103930.5..pep	10	N	i78-100o106-129i145-162o168-186i193-221o233-256i299-321o341-359i366-386o398-418i
Smp_103930.1..pep	10	N	i64-86o92-115i131-148o154-172i179-207o219-242i285-307o327-345i352-372o384-404i
Smp_103930.6..pep	10	N	i77-99o105-128i144-161o167-185i192-220o232-255i298-320o340-358i365-385o397-417i
Smp_094950.1..pep	10	Y	n5-16c20/21o92-110i131-157o163-182i189-205o250-273i303-321o341-359i371-394o400-420i453-471o
Smp_134410.1..pep	10	N	i145-167o187-207i214-237o243-266i273-292o298-322i530-550o570-589i601-621o627-650i
Smp_031220.1..pep	10	N	i21-42o54-74i136-159o165-186i193-213o248-265i277-298o318-338i350-370o376-394i
Smp_139020.1..pep	10	N	o600-617i638-658o670-689i1200-1219o1225-1245i1301-1321o1341-1362i1374-1397o1409-1433i1445-1468o
Smp_046120.1..pep	10	N	i24-47o131-157i189-215o221-239i269-287o307-325i337-360o366-387i399-422o428-448i
Smp_155490.1..pep	10	N	i213-233o245-263i270-289o316-338i350-369o381-400i437-458o530-557i569-591o603-623i
Smp_162060.1..pep	10	Y	n8-18c22/23o206-233i340-364o384-406i413-430o450-470i482-499o511-536i548-575o595-611i623-642o
Smp_145090.1..pep	10	N	i33-50o88-111i123-144o150-177i189-219o225-249i256-274o371-389i834-856o876-895i
Smp_051360.1..pep	10	N	o20-38i72-91o123-142i154-183o195-216i223-239o251-269i281-299o305-325i457-480o
Smp_170820.1..pep	10	N	i12-36o56-77i132-153o159-178i235-257o269-288i661-683o703-728i784-804o810-827i
Smp_053820.1..pep	10	N	i32-54o74-97i118-137o143-165i172-196o242-263i283-303o359-378i411-429o435-456i
Smp_004630.1..pep	10	N	i9-29o41-64i76-96o108-126i133-148o168-191i203-220o236-256i263-285o291-308i
Smp_150340.1..pep	10	N	i9-28o48-67i79-95o101-127i134-157o169-187i373-391o420-446i458-480o486-506i
Smp_170590.1..pep	11	N	o1510-1533i1545-1564o1576-1596i1608-1626o1646-1668i1737-1756o1768-1786i1807-1827o1839-1859i1962-1984o1990-2011i
Smp_134700.1..pep	11	N	i7-31o43-63i109-126o138-158i178-202o277-296i316-334o340-360i372-398o404-426i438-461o
Smp_029360.1..pep	11	N	i49-69o75-96i139-159o171-192i204-225o245-264i276-301o321-343i372-391o397-418i438-460o
Smp_171630.1..pep	11	Y	n13-24c36/37o46-63i75-94o106-129i141-161o173-192i229-249o264-285i297-317o323-347i359-382o388-409i
Smp_131890.1..pep	11	N	i64-83o95-117i138-164o227-248i260-279o299-324i336-357o377-400i407-426o446-472i484-506o
Smp_143800.1..pep	11	N	i43-61o73-94i115-142o210-229i249-272o292-309i321-341o347-368i380-400o420-453i474-493o
Smp_151290.1..pep	11	N	o127-149i156-182o202-223i244-273o293-314i334-353o373-395i416-437o443-468i475-494o606-625i
Smp_170080.1..pep	11	N	i12-37o57-76i97-123o221-245i282-300o320-340i373-394o414-432i439-457o463-486i498-520o
Smp_165800.1..pep	11	N	o29-47i56-80o102-125i727-746o752-774i786-803o815-836i848-872o1692-1710i1763-1785o1978-2004i
Smp_123950.1..pep	11	N	i32-54o224-249i261-276o296-313i325-342o348-370i391-409o415-438i459-484o541-561i611-632o
Smp_129900.1..pep	11	Y	n3-13c18/19o42-67i94-115o121-141i148-170o211-229i250-270o276-298i310-332o338-358i379-402o422-442i
Smp_168000.1..pep	11	N	o77-104i116-135o147-165i172-198o204-228i829-851o863-882i894-918o924-943i955-976o988-1014i
Smp_152830.1..pep	11	N	o17-35i76-97o109-129i141-165o171-191i654-671o677-696i703-722o753-773i785-804o824-842i
Smp_159740.1..pep	11	N	i21-39o45-65i86-103o123-143i155-181o201-225i427-450o462-480i492-513o562-585i705-725o
Smp_144760.1..pep	11	N	o155-181i248-275o281-301i313-334o1110-1135i1147-1167o1182-1201i1208-1236o1242-1264i1292-1313o1695-1717i
Smp_078930.1..pep	11	N	o6-24i31-48o54-72i148-174o206-227i239-263o298-327i339-358o378-395i416-438o458-482i
Smp_169090.1..pep	11	N	o6-24i31-51o57-76i88-113o119-140i189-214o234-263i286-314o320-343i350-369o381-400i
Smp_105410.1..pep	11	Y	n10-20c25/26o68-91i100-121o127-148i160-178o190-211i276-298o310-334i341-364o376-402i414-434o446-465i
Smp_096910.1..pep	11	N	i119-141o153-172i184-211o217-233i245-264o319-339i346-363o383-403i410-428o452-474i486-505o
Smp_170450.1..pep	11	N	i12-31o104-125i146-171o177-198i210-229o235-254i433-461o467-489i501-518o530-551i563-584o
Smp_001780.1..pep	11	N	o12-33i45-64o199-223i244-264o297-320i341-365o377-397i404-425o431-453i474-500o506-528i
Smp_143690.1..pep	11	N	o20-37i44-65o85-118i125-146o179-199i338-357o377-397i409-427o433-456i468-487o493-516i
Smp_213750.1..pep	12	N	i12-41o47-68i75-93o105-129i141-163o169-187i254-272o284-306i318-340o346-366i378-398o404-425i
Smp_134410.2..pep	12	N	i145-167o187-207i214-237o243-266i273-292o298-322i530-550o570-589i601-621o627-650i662-684o696-716i
Smp_028690.1..pep	12	N	i66-84o96-117i138-164o227-248i260-287o307-324i336-354o395-420i440-464o476-495i516-534o554-572i
Smp_168980.1..pep	12	N	i68-92o98-119i185-208o220-241i276-293o299-322i343-369o375-399i432-457o469-487i600-620o626-652i
Smp_129920.1..pep	12	N	i21-38o58-78i98-128o153-172i184-206o226-251i271-289o328-350i371-392o398-419i440-462o482-502i
Smp_079640.1..pep	12	N	i35-63o83-101i108-126o132-155i167-188o200-220i287-304o316-336i343-366o372-392i404-428o434-458i
Smp_159020.1..pep	12	N	i366-386o392-414i550-568o688-706i718-740o778-800i864-884o896-916i944-965o1021-1046i1058-1079o1170-1191i
Smp_083990.1..pep	12	N	i25-47o59-79i100-130o142-162i169-192o212-232i244-269o289-313i345-364o370-392i404-428o434-453i
Smp_145040.1..pep	12	N	i44-69o75-97i109-128o261-283i304-321o341-360i464-486o498-517i529-546o558-576i597-616o622-641i
Smp_151010.1..pep	12	N	i12-37o49-70i82-99o105-133i140-163o169-190i222-243o263-290i302-320o326-343i364-381o401-422i
Smp_137080.1..pep	12	N	i52-79o99-123i176-192o198-217i275-301o313-332i693-714o734-762i815-835o841-858i915-937o949-969i
Smp_039130.1..pep	12	Y	n16-27c32/33o196-217i229-253o259-281i315-334o340-365i471-488o494-516i765-786o792-814i821-844o864-883i895-917o
Smp_160360.1..pep	12	N	i49-68o80-102i123-150o222-245i257-284o304-321i333-357o392-421i433-452o472-489i510-531o551-576i
Smp_147250.1..pep	12	N	i160-181o193-214i226-243o292-314i385-406o412-436i816-835o861-878i883-902o942-975i1054-1073o1079-1100i
Smp_147250.2..pep	12	N	i160-181o193-214i226-243o292-314i385-406o412-436i824-843o869-886i891-910o950-983i1062-1081o1087-1108i
Smp_046790.1..pep	12	N	i7-23o57-81i90-110o116-138i150-168o180-199i266-289o301-324i331-352o364-388i400-420o426-450i
Smp_169050.1..pep	12	N	i19-38o71-89i96-114o120-141i153-173o185-205i265-286o306-329i353-380o386-409i416-437o449-467i
Smp_012440.1..pep	12	N	i12-32o62-85i94-115o121-142i154-177o183-205i270-293o305-325i337-358o370-396i408-430o436-456i
Smp_137710.1..pep	12	N	i81-109o121-140i152-171o177-196i208-231o251-269i333-354o374-395i402-426o432-452i473-490o496-517i
Smp_175980.1..pep	13	N	o59-82i133-152o158-176i262-283o289-308i328-351o363-384i396-416o422-443i455-474o486-505i517-536o556-582i
Smp_054010.1..pep	13	N	o27-47i59-83o95-112i119-139o145-167i179-198o218-239i251-278o298-326i346-365o377-396i408-428o434-454i
Smp_013950.1..pep	14	N	i12-33o45-63i75-96o133-151i158-177o183-201i213-235o247-267i340-363o383-406i435-462o468-491i498-520o526-548i
Smp_004190.1..pep	14	N	i34-57o69-88i100-121o168-185i192-215o235-252i273-299o319-338i359-384o396-418i489-510o516-540i552-572o578-595i
Smp_146750.1..pep	14	N	i12-31o64-82i94-111o123-145i152-181o193-215i224-248o260-284i291-310o316-334i355-373o379-406i418-437o452-472i
Smp_134080.1..pep	15	N	i5-28o34-55i62-80o86-108i120-137o157-180i187-205o282-300i321-342o389-418i430-449o461-482i494-514o534-554i682-706o
Smp_123010.1..pep	16	N	i37-57o69-88i100-121o165-185i197-216o245-268i280-299o305-322i329-350o356-374i381-400o406-425i556-575o587-610i622-643o649-670i
Smp_134990.1..pep	17	N	o22-44i51-69o75-99i106-126o158-176i196-218o224-243i255-275o281-299i306-327o333-349i356-375o381-403i415-437o449-467i488-508o514-531i
Smp_144770.1..pep	17	N	o32-51i63-83o89-110i117-144o150-170i219-242o248-273i285-302o322-343i350-375o395-413i425-449o469-495i507-529o549-571i722-744o764-785i
Smp_199260.1..pep	17	N	i7-31o107-128i140-159o189-209i230-251o263-283i290-315o509-528i540-562o635-653i674-693o713-733i740-760o766-785i797-821o833-852i1325-1342o
Smp_004730.1..pep	18	Y	n2-10c14/15o38-57i69-85o97-114i121-143o245-267i400-417o429-450i462-482o525-547i717-736o756-777i789-807o852-875i959-983o1039-1056i1119-1137o1143-1160i1181-1201o
Smp_159990.1..pep	21	N	i178-195o215-235i247-266o304-325i418-439o451-473i610-631o643-664i676-695o736-759i809-837o1031-1050i1062-1084o1104-1127i1162-1182o1273-1299i1342-1363o1383-1403i1415-1435o1476-1494i1758-1781o
Smp_020270.1..pep	22	N	o79-96i117-137o143-162i183-200o206-228i298-322o328-353i452-474o494-511i523-542o587-611i623-640o660-684i809-831o851-872i884-910o930-959i1056-1082o1134-1151i1163-1183o1195-1213i1280-1303o
Smp_197640.1..pep	24	N	i44-62o68-88i124-148o186-207i227-249o347-370i431-451o471-491i503-523o529-550i562-587o633-657i971-994o1014-1034i1046-1063o1075-1093i1105-1126o1222-1245i1320-1341o1361-1381i1393-1412o1424-1447i1459-1481o1545-1568i

## Sheet: TMHMM prediction
SEQENCE ID	Number of TM
Smp_165050.1..pep	1
Smp_057860.1..pep	1
Smp_211020.1..pep	1
Smp_213140.1..pep	1
Smp_064280.1..pep	1
Smp_213270.1..pep	1
Smp_029160.1..pep	1
Smp_136590.1..pep	1
Smp_160410.1..pep	1
Smp_130930.1..pep	1
Smp_146660.1..pep	1
Smp_213530.1..pep	1
Smp_092150.1..pep	1
Smp_151640.1..pep	1
Smp_055420.1..pep	1
Smp_152270.1..pep	1
Smp_056260.1..pep	1
Smp_204420.1..pep	1
Smp_004550.1..pep	1
Smp_167470.1..pep	1
Smp_108600.1..pep	1
Smp_014400.6..pep	1
Smp_053230.1..pep	1
Smp_150650.1..pep	1
Smp_169420.1..pep	1
Smp_177920.1..pep	1
Smp_139450.1..pep	1
Smp_204500.1..pep	1
Smp_149590.1..pep	1
Smp_051660.1..pep	1
Smp_212450.1..pep	1
Smp_061140.1..pep	1
Smp_133400.2..pep	1
Smp_200300.1..pep	1
Smp_152580.1..pep	1
Smp_152470.1..pep	1
Smp_095250.1..pep	1
Smp_166490.1..pep	1
Smp_193010.1..pep	1
Smp_160350.1..pep	1
Smp_198890.1..pep	1
Smp_019820.1..pep	1
Smp_125640.1..pep	1
Smp_031880.1..pep	1
Smp_076580.1..pep	1
Smp_204790.1..pep	1
Smp_155510.2..pep	1
Smp_182930.1..pep	1
Smp_183560.1..pep	1
Smp_160060.1..pep	1
Smp_137200.1..pep	1
Smp_072090.3..pep	1
Smp_129190.1..pep	1
Smp_098590.1..pep	1
Smp_093800.1..pep	1
Smp_137740.1..pep	1
Smp_059750.1..pep	1
Smp_173350.2..pep	1
Smp_098710.1..pep	1
Smp_036940.1..pep	1
Smp_159850.1..pep	1
Smp_159860.1..pep	1
Smp_082580.1..pep	1
Smp_104530.1..pep	1
Smp_199290.1..pep	1
Smp_205190.1..pep	1
Smp_194080.1..pep	1
Smp_184350.1..pep	1
Smp_209080.1..pep	1
Smp_102670.1..pep	1
Smp_055890.1..pep	1
Smp_145750.1..pep	1
Smp_177130.1..pep	1
Smp_175670.1..pep	1
Smp_205310.1..pep	1
Smp_031920.1..pep	1
Smp_205340.1..pep	1
Smp_159810.1..pep	1
Smp_118710.1..pep	1
Smp_156600.1..pep	1
Smp_111640.1..pep	1
Smp_120390.1..pep	1
Smp_205500.1..pep	1
Smp_033370.1..pep	1
Smp_165890.1..pep	1
Smp_184720.1..pep	1
Smp_138840.1..pep	1
Smp_155590.1..pep	1
Smp_199850.1..pep	1
Smp_205770.1..pep	1
Smp_210000.1..pep	1
Smp_205830.1..pep	1
Smp_181370.1..pep	1
Smp_205920.1..pep	1
Smp_177230.1..pep	1
Smp_205980.1..pep	1
Smp_107070.1..pep	1
Smp_107450.1..pep	1
Smp_206070.1..pep	1
Smp_183630.1..pep	1
Smp_191080.1..pep	1
Smp_206190.1..pep	1
Smp_191690.1..pep	1
Smp_206230.1..pep	1
Smp_206240.1..pep	1
Smp_201090.1..pep	1
Smp_124080.1..pep	1
Smp_123980.1..pep	1
Smp_123920.1..pep	1
Smp_200470.1..pep	1
Smp_200480.1..pep	1
Smp_162040.1..pep	1
Smp_161990.1..pep	1
Smp_035640.1..pep	1
Smp_035080.1..pep	1
Smp_133220.1..pep	1
Smp_133070.1..pep	1
Smp_019890.1..pep	1
Smp_200420.1..pep	1
Smp_200690.1..pep	1
Smp_200730.1..pep	1
Smp_140860.1..pep	1
Smp_200490.1..pep	1
Smp_012680.1..pep	1
Smp_128980.1..pep	1
Smp_129000.1..pep	1
Smp_071410.1..pep	1
Smp_196830.1..pep	1
Smp_006720.2..pep	1
Smp_188580.1..pep	1
Smp_070390.1..pep	1
Smp_200800.1..pep	1
Smp_072950.1..pep	1
Smp_106590.1..pep	1
Smp_073140.2..pep	1
Smp_073270.1..pep	1
Smp_200830.1..pep	1
Smp_185340.1..pep	1
Smp_191010.1..pep	1
Smp_033550.1..pep	1
Smp_136200.1..pep	1
Smp_025830.1..pep	1
Smp_196480.1..pep	1
Smp_124890.1..pep	1
Smp_114520.1..pep	1
Smp_179390.1..pep	1
Smp_201030.1..pep	1
Smp_141650.1..pep	1
Smp_196990.1..pep	1
Smp_159070.3..pep	1
Smp_125250.1..pep	1
Smp_125220.1..pep	1
Smp_185320.1..pep	1
Smp_126680.1..pep	1
Smp_196520.1..pep	1
Smp_144530.1..pep	1
Smp_071050.1..pep	1
Smp_154970.1..pep	1
Smp_200010.1..pep	1
Smp_086830.1..pep	1
Smp_048060.1..pep	1
Smp_196260.1..pep	1
Smp_188900.1..pep	1
Smp_210430.1..pep	1
Smp_173000.1..pep	1
Smp_063630.1..pep	1
Smp_166350.1..pep	1
Smp_102930.1..pep	1
Smp_200220.1..pep	1
Smp_122630.1..pep	1
Smp_000820.1..pep	1
Smp_137310.1..pep	1
Smp_000080.1..pep	1
Smp_127370.1..pep	1
Smp_143310.1..pep	1
Smp_143270.1..pep	1
Smp_189960.1..pep	1
Smp_114390.1..pep	1
Smp_026810.1..pep	1
Smp_176700.1..pep	1
Smp_176760.1..pep	1
Smp_142080.1..pep	1
Smp_173660.1..pep	1
Smp_094090.1..pep	1
Smp_166060.1..pep	1
Smp_085830.1..pep	1
Smp_201670.1..pep	1
Smp_193370.1..pep	1
Smp_139840.1..pep	1
Smp_032710.1..pep	1
Smp_201360.1..pep	1
Smp_032780.1..pep	1
Smp_082050.1..pep	1
Smp_201380.1..pep	1
Smp_105190.1..pep	1
Smp_105200.3..pep	1
Smp_201710.1..pep	1
Smp_147710.1..pep	1
Smp_201720.1..pep	1
Smp_201730.1..pep	1
Smp_043860.1..pep	1
Smp_179940.1..pep	1
Smp_154820.1..pep	1
Smp_174400.1..pep	1
Smp_201470.1..pep	1
Smp_148390.1..pep	1
Smp_105460.1..pep	1
Smp_171430.1..pep	1
Smp_178090.1..pep	1
Smp_166970.1..pep	1
Smp_201520.1..pep	1
Smp_001520.1..pep	1
Smp_122960.2..pep	1
Smp_167750.1..pep	1
Smp_104360.1..pep	1
Smp_156730.1..pep	1
Smp_147340.1..pep	1
Smp_046650.1..pep	1
Smp_157300.1..pep	1
Smp_191220.1..pep	1
Smp_124720.1..pep	1
Smp_187950.1..pep	1
Smp_128220.1..pep	1
Smp_039340.1..pep	1
Smp_047850.1..pep	1
Smp_183600.1..pep	1
Smp_001330.1..pep	1
Smp_181010.1..pep	1
Smp_140460.1..pep	1
Smp_052880.1..pep	1
Smp_192780.1..pep	1
Smp_201980.1..pep	1
Smp_018550.1..pep	1
Smp_202210.1..pep	1
Smp_201990.1..pep	1
Smp_114180.1..pep	1
Smp_013370.1..pep	1
Smp_106010.1..pep	1
Smp_112930.1..pep	1
Smp_127500.1..pep	1
Smp_030300.4..pep	1
Smp_030330.2..pep	1
Smp_030330.1..pep	1
Smp_144380.1..pep	1
Smp_116630.1..pep	1
Smp_023570.1..pep	1
Smp_018920.1..pep	1
Smp_019060.1..pep	1
Smp_100040.2..pep	1
Smp_100040.1..pep	1
Smp_202300.1..pep	1
Smp_174720.1..pep	1
Smp_202320.1..pep	1
Smp_197680.1..pep	1
Smp_084570.1..pep	1
Smp_167990.1..pep	1
Smp_154190.1..pep	1
Smp_017470.1..pep	1
Smp_202410.1..pep	1
Smp_202420.1..pep	1
Smp_198060.1..pep	1
Smp_202630.1..pep	1
Smp_149290.1..pep	1
Smp_050750.1..pep	1
Smp_137030.1..pep	1
Smp_137070.1..pep	1
Smp_126900.1..pep	1
Smp_202490.1..pep	1
Smp_066960.1..pep	1
Smp_064050.1..pep	1
Smp_043220.1..pep	1
Smp_043360.1..pep	1
Smp_053700.1..pep	1
Smp_010850.1..pep	1
Smp_059200.1..pep	1
Smp_087310.1..pep	1
Smp_062550.1..pep	1
Smp_015980.1..pep	1
Smp_130870.1..pep	1
Smp_144890.1..pep	1
Smp_144920.1..pep	1
Smp_179300.2..pep	1
Smp_179300.3..pep	1
Smp_042030.1..pep	1
Smp_056560.1..pep	1
Smp_202730.1..pep	1
Smp_202620.1..pep	1
Smp_170740.1..pep	1
Smp_089000.2..pep	1
Smp_050350.2..pep	1
Smp_049930.1..pep	1
Smp_148840.1..pep	1
Smp_136220.1..pep	1
Smp_173200.1..pep	1
Smp_057950.1..pep	1
Smp_160110.1..pep	1
Smp_146720.1..pep	1
Smp_043600.1..pep	1
Smp_008910.1..pep	1
Smp_155170.1..pep	1
Smp_010470.1..pep	1
Smp_127740.1..pep	1
Smp_203260.1..pep	1
Smp_152990.1..pep	1
Smp_152950.1..pep	1
Smp_033200.1..pep	1
Smp_134550.1..pep	1
Smp_203330.1..pep	1
Smp_139370.1..pep	1
Smp_203340.1..pep	1
Smp_041540.1..pep	1
Smp_162850.1..pep	1
Smp_000290.1..pep	1
Smp_137520.1..pep	1
Smp_000280.1..pep	1
Smp_000270.1..pep	1
Smp_137550.1..pep	1
Smp_028490.1..pep	1
Smp_162160.1..pep	1
Smp_083970.1..pep	1
Smp_089270.1..pep	1
Smp_001890.1..pep	1
Smp_123100.1..pep	1
Smp_057710.1..pep	1
Smp_002740.2..pep	1
Smp_123270.1..pep	1
Smp_091660.1..pep	1
Smp_171680.1..pep	1
Smp_087820.1..pep	1
Smp_138890.2..pep	1
Smp_138890.1..pep	1
Smp_147120.1..pep	1
Smp_138980.1..pep	1
Smp_046630.1..pep	1
Smp_031270.1..pep	1
Smp_202980.1..pep	1
Smp_007450.1..pep	1
Smp_203000.1..pep	1
Smp_203410.1..pep	1
Smp_203010.1..pep	1
Smp_172520.1..pep	1
Smp_120180.1..pep	1
Smp_203170.1..pep	1
Smp_176170.1..pep	1
Smp_176160.1..pep	1
Smp_154260.1..pep	1
Smp_154290.1..pep	1
Smp_141560.1..pep	1
Smp_070240.1..pep	1
Smp_020880.1..pep	1
Smp_020840.1..pep	1
Smp_036670.1..pep	1
Smp_006230.1..pep	1
Smp_044610.1..pep	1
Smp_167860.1..pep	1
Smp_127990.1..pep	1
Smp_098420.1..pep	1
Smp_203190.1..pep	1
Smp_154220.1..pep	1
Smp_016680.1..pep	1
Smp_203200.1..pep	1
Smp_213640.1..pep	1
Smp_191780.1..pep|3'	1
DUP2-Smp_125330.1..pep	1
Smp_213900.1..pep	1
Smp_213920.1..pep	1
Smp_214010.1..pep	1
Smp_175090.2..pep	1
Smp_203090.1..pep	1
Smp_182620.1..pep	1
Smp_114290.1..pep	1
Smp_157000.1..pep	1
Smp_189850.1..pep	1
Smp_210910.1..pep	1
Smp_214070.1..pep	1
Smp_214150.1..pep	1
Smp_203470.1..pep	1
Smp_150770.1..pep	1
Smp_128610.1..pep	1
Smp_112660.1..pep	1
Smp_179460.1..pep	1
Smp_165270.1..pep	1
Smp_179720.1..pep	1
Smp_203670.1..pep	1
Smp_131980.1..pep	1
Smp_182140.1..pep	1
Smp_132160.1..pep	1
Smp_189130.1..pep	1
Smp_066010.2..pep	1
Smp_136070.1..pep	1
Smp_025370.1..pep	1
Smp_135840.1..pep	1
Smp_024180.1..pep	1
Smp_203780.1..pep	1
Smp_203810.1..pep	1
Smp_060220.1..pep	1
Smp_171410.1..pep	1
Smp_173730.2..pep	1
Smp_209060.1..pep	1
Smp_176590.1..pep	1
Smp_168140.1..pep	1
Smp_186920.1..pep	1
Smp_145280.1..pep	1
Smp_203880.1..pep	1
Smp_071600.1..pep	1
Smp_071600.2..pep	1
Smp_014080.1..pep	1
Smp_203910.1..pep	1
Smp_189630.1..pep	1
Smp_096290.2..pep	1
Smp_075280.2..pep	1
Smp_204270.1..pep	1
Smp_139640.1..pep	1
Smp_203990.1..pep	1
Smp_126710.1..pep	1
Smp_163170.1..pep	1
Smp_073360.1..pep	1
Smp_155080.1..pep	1
Smp_204280.1..pep	1
Smp_017090.1..pep	1
Smp_131490.1..pep	1
Smp_110400.1..pep|5'	1
Smp_095980.1..pep	1
Smp_054170.1..pep	1
Smp_000390.1..pep	1
Smp_000430.1..pep	1
Smp_000500.1..pep	1
Smp_000680.1..pep	1
Smp_204560.1..pep	1
Smp_054200.1..pep	1
Smp_000610.1..pep	1
Smp_180850.1..pep	1
Smp_212230.1..pep	1
Smp_141620.1..pep	1
Smp_136810.1..pep	1
Smp_186540.1..pep	1
Smp_105680.2..pep	1
Smp_105680.1..pep	1
Smp_176470.1..pep	1
Smp_176480.1..pep	1
Smp_159390.1..pep	1
Smp_068750.1..pep	1
Smp_068700.1..pep	1
Smp_049760.1..pep	1
Smp_194990.1..pep	1
Smp_146790.1..pep	1
Smp_212590.1..pep	1
Smp_131580.1..pep	1
Smp_075640.2..pep	1
Smp_163000.1..pep	1
Smp_136510.1..pep	1
Smp_073400.1..pep	1
Smp_143730.1..pep	1
Smp_039620.1..pep	1
Smp_032520.1..pep	1
Smp_077230.1..pep	1
Smp_176540.1..pep	1
Smp_060240.1..pep	1
Smp_054300.1..pep	1
Smp_135290.1..pep	1
Smp_135160.1..pep	1
Smp_046100.1..pep	1
Smp_075280.3..pep	1
Smp_075210.2..pep	1
Smp_162770.1..pep	1
Smp_130570.1..pep	1
Smp_015440.1..pep	1
Smp_146430.1..pep	1
Smp_194920.1..pep	1
Smp_084090.1..pep	1
Smp_084010.1..pep	1
Smp_018150.1..pep	1
Smp_017860.1..pep	1
Smp_153460.1..pep	1
Smp_061970.1..pep	1
Smp_147470.1..pep	1
Smp_045960.1..pep	1
Smp_147420.1..pep	1
Smp_147460.1..pep	1
Smp_132850.1..pep	1
Smp_132850.2..pep	1
Smp_173550.1..pep	1
Smp_170100.1..pep	1
Smp_068250.1..pep	1
Smp_056360.6..pep	1
Smp_056360.5..pep	1
Smp_056360.8..pep	1
Smp_056360.2..pep	1
Smp_056360.1..pep	1
Smp_119110.1..pep	1
Smp_174960.1..pep	1
Smp_175090.1..pep	1
Smp_044470.1..pep	1
Smp_088360.1..pep	1
Smp_134440.1..pep	1
Smp_134440.2..pep	1
Smp_198650.1..pep	1
Smp_022540.1..pep	1
Smp_198670.1..pep	1
Smp_169560.1..pep	1
Smp_172730.1..pep	1
Smp_038420.1..pep	1
Smp_175900.1..pep	1
Smp_163930.1..pep	1
Smp_163940.1..pep	1
Smp_187680.1..pep	1
Smp_077390.1..pep	1
Smp_131530.1..pep	1
Smp_160290.1..pep	1
Smp_070330.1..pep	1
Smp_073380.1..pep	1
Smp_161900.1..pep	1
Smp_204000.1..pep	1
Smp_143900.1..pep	1
Smp_145210.1..pep	1
Smp_203840.1..pep	1
Smp_173730.1..pep	1
Smp_060210.1..pep	1
Smp_042720.1..pep	1
Smp_151220.1..pep	1
Smp_135340.1..pep	1
Smp_024290.1..pep	1
Smp_203770.1..pep	1
Smp_190070.1..pep	1
Smp_157730.1..pep	1
Smp_157780.1..pep	1
Smp_157650.1..pep	1
Smp_157850.1..pep	1
Smp_132030.1..pep	1
Smp_132170.1..pep	1
Smp_153590.1..pep	1
Smp_162480.1..pep	1
Smp_058270.1..pep	1
Smp_155430.1..pep	1
Smp_173900.1..pep	1
Smp_203570.1..pep	1
Smp_011870.1..pep	1
Smp_015520.1..pep	1
Smp_204100.1..pep	1
Smp_093930.2..pep	1
Smp_139950.1..pep	1
Smp_139930.1..pep	1
Smp_171970.1..pep	1
Smp_135000.1..pep	1
Smp_141850.1..pep	1
Smp_100540.1..pep	1
Smp_158790.1..pep	1
Smp_159520.1..pep	1
Smp_134180.1..pep	1
Smp_196020.1..pep	1
Smp_142980.1..pep	1
Smp_153190.1..pep	1
Smp_179750.1..pep	1
Smp_156970.1..pep	1
Smp_053190.1..pep	1
Smp_102160.1..pep	1
Smp_074000.1..pep	1
Smp_100310.1..pep	1
Smp_015100.1..pep	1
Smp_018870.1..pep	1
Smp_071380.3..pep	1
Smp_071380.2..pep	1
Smp_071380.4..pep	1
Smp_160820.1..pep	1
Smp_144390.1..pep	1
Smp_156340.1..pep	1
Smp_150220.2..pep	1
Smp_150220.1..pep	1
Smp_013540.1..pep	1
Smp_162680.1..pep	1
Smp_084890.1..pep	1
Smp_074030.1..pep	1
Smp_150480.1..pep	1
Smp_028980.1..pep	1
Smp_097090.2..pep	1
Smp_197410.1..pep	1
Smp_189490.1..pep	1
Smp_197440.1..pep	1
Smp_197630.1..pep	1
Smp_029990.1..pep	1
Smp_121960.1..pep	1
Smp_197350.1..pep	1
Smp_087690.1..pep	1
Smp_131600.1..pep	1
Smp_212540.1..pep	1
Smp_197380.1..pep	1
Smp_145910.1..pep	1
Smp_145920.1..pep	1
Smp_129470.1..pep	1
Smp_162520.1..pep	1
Smp_162550.1..pep	1
Smp_137930.1..pep	1
Smp_052890.1..pep	1
Smp_042910.1..pep	1
Smp_137480.1..pep	1
Smp_196010.1..pep	1
Smp_000820.2..pep	1
Smp_001100.1..pep	1
Smp_126420.1..pep	1
Smp_040510.1..pep	1
Smp_144080.1..pep	1
Smp_093700.1..pep	1
Smp_168260.1..pep	1
Smp_172070.1..pep	1
Smp_172060.1..pep	1
Smp_072180.1..pep	1
Smp_161360.1..pep	1
Smp_049600.1..pep	1
Smp_049600.4..pep	1
Smp_049230.1..pep	1
Smp_171820.2..pep	1
Smp_171820.1..pep	1
Smp_171830.1..pep	1
Smp_170340.1..pep	1
Smp_164200.1..pep	1
Smp_168930.1..pep	1
Smp_154960.1..pep	1
Smp_176390.1..pep	1
Smp_187360.1..pep	1
Smp_028080.1..pep	1
Smp_005070.1..pep	1
Smp_005070.2..pep	1
Smp_057210.1..pep	1
Smp_152750.1..pep	1
Smp_173640.1..pep	1
Smp_052660.1..pep	1
Smp_089240.1..pep	1
Smp_156000.1..pep	1
Smp_073220.1..pep	1
Smp_170550.2..pep	1
Smp_170550.3..pep	1
Smp_170550.1..pep	1
Smp_006060.1..pep	1
Smp_159050.1..pep	1
Smp_060570.1..pep	1
Smp_154680.1..pep	1
Smp_124240.1..pep	1
Smp_056240.1..pep	1
Smp_151650.1..pep	1
Smp_055390.1..pep	1
Smp_089700.1..pep	1
Smp_171020.1..pep	1
Smp_089570.1..pep	1
Smp_130940.1..pep	1
Smp_181050.1..pep	1
Smp_181040.1..pep	1
Smp_160410.2..pep	1
Smp_035470.1..pep	1
Smp_080360.1..pep	1
Smp_079310.1..pep	1
Smp_003340.1..pep	1
Smp_123960.1..pep	1
Smp_003440.1..pep	1
Smp_124020.1..pep	1
Smp_129010.1..pep	1
Smp_014280.1..pep	1
Smp_173180.2..pep	1
Smp_165970.1..pep	1
Smp_133250.1..pep	1
Smp_133270.1..pep	1
Smp_034940.3..pep	1
Smp_034940.1..pep	1
Smp_034940.2..pep	1
Smp_035280.1..pep	1
Smp_035300.2..pep	1
Smp_200670.1..pep	1
Smp_152090.1..pep	1
Smp_184760.1..pep	1
Smp_200190.1..pep	1
Smp_151620.1..pep	1
Smp_040360.1..pep	1
Smp_194780.1..pep	1
Smp_157620.1..pep	1
Smp_156400.1..pep	1
Smp_158550.1..pep	1
Smp_168240.1..pep	1
Smp_049280.1..pep	1
Smp_148620.1..pep	1
Smp_169380.1..pep	1
Smp_148020.1..pep	1
Smp_180760.1..pep	1
Smp_196240.1..pep	1
Smp_167240.1..pep	1
Smp_041320.1..pep	1
Smp_126620.1..pep	1
Smp_167190.1..pep	1
Smp_125160.1..pep	1
Smp_125310.1..pep	1
Smp_196870.1..pep	1
Smp_196890.1..pep	1
Smp_083800.1..pep	1
Smp_142620.1..pep	1
Smp_005190.1..pep	1
Smp_126050.1..pep	1
Smp_196700.1..pep	1
Smp_060030.1..pep	1
Smp_200850.1..pep	1
Smp_126140.1..pep	1
Smp_136210.1..pep	1
Smp_150420.1..pep	1
Smp_173380.1..pep	1
Smp_034610.1..pep	1
Smp_200450.1..pep	1
Smp_175580.1..pep	1
Smp_200390.1..pep	1
Smp_133080.1..pep	1
Smp_035180.1..pep	1
Smp_141310.1..pep	1
Smp_168410.1..pep	1
Smp_123780.1..pep	1
Smp_079380.1..pep	1
Smp_079400.1..pep	1
Smp_123840.1..pep	1
Smp_123860.1..pep	1
Smp_123870.1..pep	1
Smp_159570.1..pep	1
Smp_055440.1..pep	1
Smp_160560.1..pep	1
Smp_150920.1..pep	1
Smp_204830.1..pep	1
Smp_179930.1..pep	1
Smp_049850.1..pep	1
Smp_049990.1..pep	1
Smp_050270.1..pep	1
Smp_149050.1..pep	1
Smp_149050.2..pep	1
Smp_148900.1..pep	1
Smp_045400.1..pep	1
Smp_124530.1..pep	1
Smp_146640.1..pep	1
Smp_167460.1..pep	1
Smp_083480.1..pep	1
Smp_167450.1..pep	1
Smp_204690.1..pep	1
Smp_069120.1..pep	1
Smp_080610.1..pep	1
Smp_180240.1..pep	1
Smp_140170.1..pep	1
Smp_159890.1..pep	1
Smp_143260.1..pep	1
Smp_122830.1..pep	1
Smp_000160.1..pep	1
Smp_167680.2..pep	1
Smp_167680.1..pep	1
Smp_077900.1..pep	1
Smp_000320.1..pep	1
Smp_137760.1..pep	1
Smp_055870.1..pep	1
Smp_194070.1..pep	1
Smp_118820.1..pep	1
Smp_009430.1..pep	1
Smp_179970.1..pep	1
Smp_144780.1..pep	1
Smp_041370.1..pep	1
Smp_094140.1..pep	1
Smp_059750.2..pep	1
Smp_199090.1..pep	1
Smp_156550.1..pep	1
Smp_149740.1..pep	1
Smp_005500.1..pep	1
Smp_090100.1..pep	1
Smp_090110.1..pep	1
Smp_173170.1..pep	1
Smp_082570.1..pep	1
Smp_175270.1..pep	1
Smp_173350.1..pep	1
Smp_016640.1..pep	1
Smp_138560.1..pep	1
Smp_138130.1..pep	1
Smp_005640.1..pep	1
Smp_176220.1..pep	1
Smp_176240.1..pep	1
Smp_006520.1..pep	1
Smp_191940.1..pep	1
Smp_088270.1..pep	1
Smp_113460.1..pep	1
Smp_112590.1..pep	1
Smp_131250.1..pep	1
Smp_063090.1..pep	1
Smp_176180.1..pep	1
Smp_169850.1..pep	1
Smp_142020.1..pep	1
Smp_002740.1..pep	1
Smp_123670.1..pep	1
Smp_131420.1..pep	1
Smp_212310.1..pep	1
Smp_162280.1..pep	1
Smp_174670.1..pep	1
Smp_165020.1..pep	1
Smp_036400.1..pep	1
Smp_141770.1..pep	1
Smp_087920.1..pep	1
Smp_169980.1..pep	1
Smp_172180.1..pep	1
Smp_077560.1..pep	1
Smp_127060.1..pep	1
Smp_131430.1..pep	1
Smp_203070.1..pep	1
Smp_131330.1..pep	1
Smp_176270.1..pep	1
Smp_160250.1..pep	1
Smp_141550.1..pep	1
Smp_203030.1..pep	1
Smp_135730.1..pep	1
Smp_172470.1..pep	1
Smp_159270.1..pep	1
Smp_139290.1..pep	1
Smp_066520.1..pep	1
Smp_138960.1..pep	1
Smp_168590.1..pep	1
Smp_193120.1..pep	1
Smp_176400.1..pep	1
Smp_194420.1..pep	1
Smp_163060.1..pep	1
Smp_139230.1..pep	1
Smp_139240.1..pep	1
Smp_201920.1..pep	1
Smp_159930.1..pep	1
Smp_197690.1..pep	1
Smp_125940.1..pep	1
Smp_006930.1..pep	1
Smp_146260.1..pep	1
Smp_173270.1..pep	1
Smp_061250.1..pep	1
Smp_051290.1..pep	1
Smp_019760.1..pep	1
Smp_175120.1..pep	1
Smp_175120.2..pep	1
Smp_175330.2..pep	1
Smp_155510.1..pep	1
Smp_149670.1..pep	1
Smp_160620.2..pep	1
Smp_160620.1..pep	1
Smp_179560.1..pep	1
Smp_009830.1..pep	1
Smp_019350.1..pep	1
Smp_132770.1..pep	1
Smp_010280.1..pep	1
Smp_132620.2..pep	1
Smp_132620.1..pep	1
Smp_101100.1..pep	1
Smp_132700.1..pep	1
Smp_168070.1..pep	1
Smp_141020.1..pep	1
Smp_141010.1..pep	1
Smp_168450.1..pep	1
Smp_158090.1..pep	1
Smp_176080.1..pep	1
Smp_050520.1..pep	1
Smp_055100.1..pep	1
Smp_104960.1..pep	1
Smp_175420.1..pep	1
Smp_042120.1..pep	1
Smp_119140.1..pep	1
Smp_053900.1..pep	1
Smp_052510.1..pep	1
Smp_173100.1..pep	1
Smp_141410.1..pep	1
Smp_126450.1..pep	1
Smp_059150.1..pep	1
Smp_043150.1..pep	1
Smp_158350.1..pep	1
Smp_145140.1..pep	1
Smp_160180.1..pep	1
Smp_197920.1..pep	1
Smp_027550.1..pep	1
Smp_149330.1..pep	1
Smp_052060.1..pep	1
Smp_052290.1..pep	1
Smp_158810.1..pep	1
Smp_036020.1..pep	1
Smp_024580.2..pep	1
Smp_089100.1..pep	1
Smp_055760.1..pep	1
Smp_114970.1..pep	1
Smp_151840.1..pep	1
Smp_142810.1..pep	1
Smp_131020.1..pep	1
Smp_136870.1..pep	1
Smp_016230.1..pep	1
Smp_149120.1..pep	1
Smp_210270.1..pep	1
Smp_145060.1..pep	1
Smp_015920.1..pep	1
Smp_175220.1..pep	1
Smp_202510.1..pep	1
Smp_211000.1..pep	1
Smp_156630.1..pep	1
Smp_202500.1..pep	1
Smp_008920.1..pep	1
Smp_137150.1..pep	1
Smp_027430.1..pep	1
Smp_172600.1..pep	1
Smp_167340.1..pep	1
Smp_058670.1..pep	1
Smp_133430.1..pep	1
Smp_133400.1..pep	1
Smp_133330.1..pep	1
Smp_139540.1..pep	1
Smp_139540.2..pep	1
Smp_139580.1..pep	1
Smp_139480.1..pep	1
Smp_069720.1..pep	1
Smp_174500.1..pep	1
Smp_009710.3..pep	1
Smp_180400.1..pep	1
Smp_174580.1..pep	1
Smp_095620.2..pep	1
Smp_095620.1..pep	1
Smp_043780.1..pep	1
Smp_145760.1..pep	1
Smp_145730.1..pep	1
Smp_132870.1..pep	1
Smp_162390.1..pep	1
Smp_162440.1..pep	1
Smp_194600.1..pep	1
Smp_204750.1..pep	1
Smp_204710.1..pep	1
Smp_124740.1..pep	1
Smp_205410.1..pep	1
Smp_112120.1..pep	1
Smp_198870.1..pep	1
Smp_005320.1..pep	1
Smp_156800.1..pep	1
Smp_181700.1..pep	1
Smp_143410.1..pep	1
Smp_143430.1..pep	1
Smp_204950.1..pep	1
Smp_194470.1..pep	1
Smp_175670.2..pep	1
Smp_014020.2..pep	1
Smp_013810.1..pep	1
Smp_066670.1..pep	1
Smp_052630.1..pep	1
Smp_121070.1..pep	1
Smp_199910.1..pep	1
Smp_017350.1..pep	1
Smp_017290.4..pep	1
Smp_017290.3..pep	1
Smp_157950.1..pep	1
Smp_173540.1..pep	1
Smp_122810.1..pep	1
Smp_147820.1..pep	1
Smp_133690.1..pep	1
Smp_143480.1..pep	1
Smp_125460.1..pep	1
Smp_125450.1..pep	1
Smp_043990.3..pep	1
Smp_043990.2..pep	1
Smp_043990.1..pep	1
Smp_161220.1..pep	1
Smp_161230.1..pep	1
Smp_065280.1..pep	1
Smp_065110.1..pep	1
Smp_104390.1..pep	1
Smp_124450.1..pep	1
Smp_023240.1..pep	1
Smp_082670.1..pep	1
Smp_105450.1..pep	1
Smp_105450.2..pep	1
Smp_148450.1..pep	1
Smp_004710.1..pep	1
Smp_048830.1..pep	1
Smp_130160.1..pep	1
Smp_045230.1..pep	1
Smp_045360.4..pep	1
Smp_045360.3..pep	1
Smp_122960.1..pep	1
Smp_147670.1..pep	1
Smp_134250.1..pep	1
Smp_172970.1..pep	1
Smp_037540.2..pep	1
Smp_037540.1..pep	1
Smp_166380.1..pep	1
Smp_130110.1..pep	1
Smp_174760.1..pep	1
Smp_128230.1..pep	1
Smp_011430.1..pep	1
Smp_175560.1..pep	1
Smp_089780.1..pep	1
Smp_171140.1..pep	1
Smp_201600.1..pep	1
Smp_147190.1..pep	1
Smp_201530.1..pep	1
Smp_048870.1..pep	1
Smp_212360.1..pep	1
Smp_014610.1..pep	1
Smp_130070.1..pep	1
Smp_137640.1..pep	1
Smp_121600.1..pep	1
Smp_134300.1..pep	1
Smp_208020.1..pep	1
Smp_124260.1..pep	1
Smp_201690.1..pep	1
Smp_032690.1..pep	1
Smp_166440.1..pep	1
Smp_139850.1..pep	1
Smp_135790.1..pep	1
Smp_210110.1..pep	1
Smp_162150.1..pep	1
Smp_176780.1..pep	1
Smp_176640.1..pep	1
Smp_180260.1..pep	1
Smp_202350.1..pep	1
Smp_040080.1..pep	1
Smp_064430.1..pep	1
Smp_145660.1..pep	1
Smp_146730.1..pep	1
Smp_160080.2..pep	1
Smp_153390.2..pep	1
Smp_150550.1..pep	1
Smp_060420.5..pep	1
Smp_136240.6..pep	1
Smp_136240.4..pep	1
Smp_103380.1..pep	1
Smp_178290.1..pep	1
Smp_191730.1..pep	1
Smp_153440.1..pep	1
Smp_160070.1..pep	1
Smp_057530.1..pep	1
Smp_140180.1..pep	1
Smp_165740.1..pep	1
Smp_003270.1..pep	1
Smp_010930.1..pep	1
Smp_127820.1..pep	1
Smp_010550.1..pep	1
Smp_127710.1..pep	1
Smp_031730.1..pep	1
Smp_164270.1..pep	1
Smp_041630.1..pep	1
Smp_033150.1..pep	1
Smp_198340.1..pep	1
Smp_134580.1..pep	1
Smp_166730.1..pep	1
Smp_139990.1..pep	1
Smp_169750.2..pep	1
Smp_212960.1..pep	1
Smp_213250.1..pep	1
Smp_124000.1..pep	2
Smp_176020.1..pep	2
Smp_058530.1..pep	2
Smp_200940.1..pep	2
Smp_004420.2..pep	2
Smp_170140.1..pep	2
Smp_149550.1..pep	2
Smp_190090.1..pep	2
Smp_130500.1..pep	2
Smp_158030.1..pep	2
Smp_204650.1..pep	2
Smp_120080.1..pep	2
Smp_125140.1..pep	2
Smp_204850.1..pep	2
Smp_105100.1..pep	2
Smp_205070.1..pep	2
Smp_205110.1..pep	2
Smp_121390.1..pep	2
Smp_205200.1..pep	2
Smp_055900.1..pep	2
Smp_055900.2..pep	2
Smp_199490.1..pep	2
Smp_205430.1..pep	2
Smp_165670.1..pep	2
Smp_022700.1..pep	2
Smp_205700.1..pep	2
Smp_110400.3..pep	2
Smp_205910.1..pep	2
Smp_206030.1..pep	2
Smp_178070.1..pep	2
Smp_200320.1..pep	2
Smp_123880.1..pep	2
Smp_163640.1..pep	2
Smp_035000.1..pep	2
Smp_141100.1..pep	2
Smp_200740.1..pep	2
Smp_140850.1..pep	2
Smp_161760.1..pep	2
Smp_073280.1..pep	2
Smp_200860.1..pep	2
Smp_196620.1..pep	2
Smp_052780.1..pep	2
Smp_200930.1..pep	2
Smp_193610.1..pep	2
Smp_037910.1..pep	2
Smp_125200.1..pep	2
Smp_054810.1..pep	2
Smp_188690.1..pep	2
Smp_081920.1..pep	2
Smp_081900.2..pep	2
Smp_194360.1..pep	2
Smp_200150.1..pep	2
Smp_000880.1..pep	2
Smp_031430.1..pep	2
Smp_168490.1..pep	2
Smp_107590.1..pep	2
Smp_094390.1..pep	2
Smp_022070.1..pep	2
Smp_180920.1..pep	2
Smp_102480.1..pep	2
Smp_113200.1..pep	2
Smp_148470.1..pep	2
Smp_128760.1..pep	2
Smp_169100.1..pep	2
Smp_004170.1..pep	2
Smp_004820.1..pep	2
Smp_201830.1..pep	2
Smp_014020.1..pep	2
Smp_175510.1..pep	2
Smp_162740.1..pep	2
Smp_127510.1..pep	2
Smp_164570.1..pep	2
Smp_138460.1..pep	2
Smp_030260.1..pep	2
Smp_134960.1..pep	2
Smp_202170.1..pep	2
Smp_197500.1..pep	2
Smp_119340.1..pep	2
Smp_134100.1..pep	2
Smp_131740.1..pep	2
Smp_165870.1..pep	2
Smp_135610.1..pep	2
Smp_145420.1..pep	2
Smp_145460.1..pep	2
Smp_202530.1..pep	2
Smp_169590.1..pep	2
Smp_166160.1..pep	2
Smp_181530.1..pep	2
Smp_151830.1..pep	2
Smp_154530.1..pep	2
Smp_010400.1..pep	2
Smp_127680.1..pep	2
Smp_010720.1..pep	2
Smp_145900.1..pep	2
Smp_203320.1..pep	2
Smp_119980.1..pep	2
Smp_210360.1..pep	2
Smp_028410.1..pep	2
Smp_083950.1..pep	2
Smp_170870.1..pep	2
Smp_202920.1..pep	2
Smp_001950.1..pep	2
Smp_176720.1..pep	2
Smp_022300.1..pep	2
Smp_031350.1..pep	2
Smp_153750.1..pep	2
Smp_006300.1..pep	2
Smp_006340.1..pep	2
Smp_016890.1..pep	2
Smp_203220.1..pep	2
Smp_213780.1..pep	2
Smp_164130.1..pep	2
Smp_164140.1..pep	2
Smp_180390.1..pep	2
Smp_172860.1..pep	2
Smp_095190.1..pep	2
Smp_011680.1..pep	2
Smp_170070.1..pep	2
Smp_192570.1..pep	2
Smp_135960.1..pep	2
Smp_203740.1..pep	2
Smp_024390.3..pep	2
Smp_071590.1..pep	2
Smp_014060.1..pep	2
Smp_143870.1..pep	2
Smp_160300.1..pep	2
Smp_163700.1..pep	2
Smp_059240.1..pep	2
Smp_103210.1..pep	2
Smp_005010.1..pep	2
Smp_024390.2..pep	2
Smp_024390.1..pep	2
Smp_088240.1..pep	2
Smp_104270.1..pep	2
Smp_146800.1..pep	2
Smp_165470.1..pep	2
Smp_011700.1..pep	2
Smp_165550.1..pep	2
Smp_130690.1..pep	2
Smp_126160.1..pep	2
Smp_079220.1..pep	2
Smp_067580.1..pep	2
Smp_068960.1..pep	2
Smp_167790.1..pep	2
Smp_153500.1..pep	2
Smp_155380.1..pep	2
Smp_088060.1..pep	2
Smp_093760.2..pep	2
Smp_130280.1..pep	2
Smp_030300.3..pep	2
Smp_177080.1..pep	2
Smp_197390.1..pep	2
Smp_105760.1..pep	2
Smp_177000.1..pep	2
Smp_202290.1..pep	2
Smp_202200.1..pep	2
Smp_136780.1..pep	2
Smp_202130.1..pep	2
Smp_052330.1..pep	2
Smp_127480.1..pep	2
Smp_210680.1..pep	2
Smp_070810.1..pep	2
Smp_162610.1..pep	2
Smp_194710.1..pep	2
Smp_000755.1..pep	2
Smp_000880.2..pep	2
Smp_152050.1..pep	2
Smp_166340.1..pep	2
Smp_170560.1..pep	2
Smp_094710.1..pep	2
Smp_049450.1..pep	2
Smp_178960.1..pep	2
Smp_159150.2..pep	2
Smp_159150.1..pep	2
Smp_030760.1..pep	2
Smp_159070.1..pep	2
Smp_003670.1..pep	2
Smp_004080.1..pep	2
Smp_055420.2..pep	2
Smp_092950.1..pep	2
Smp_175590.1..pep	2
Smp_020120.1..pep	2
Smp_035030.1..pep	2
Smp_000770.1..pep	2
Smp_200210.1..pep	2
Smp_196920.1..pep	2
Smp_144110.1..pep	2
Smp_154800.1..pep	2
Smp_170280.1..pep	2
Smp_125420.1..pep	2
Smp_005140.1..pep	2
Smp_200810.1..pep	2
Smp_170810.1..pep	2
Smp_012920.1..pep	2
Smp_129840.1..pep	2
Smp_129830.1..pep	2
Smp_093210.1..pep	2
Smp_200600.1..pep	2
Smp_150730.1..pep	2
Smp_129580.1..pep	2
Smp_162880.1..pep	2
Smp_091840.1..pep	2
Smp_171520.1..pep	2
Smp_205350.1..pep	2
Smp_166610.1..pep	2
Smp_161540.1..pep	2
Smp_054070.1..pep	2
Smp_199150.1..pep	2
Smp_027870.1..pep	2
Smp_199470.1..pep	2
Smp_179360.1..pep	2
Smp_033870.1..pep	2
Smp_033620.1..pep	2
Smp_056700.1..pep	2
Smp_125120.1..pep	2
Smp_057590.1..pep	2
Smp_125690.1..pep	2
Smp_050890.1..pep	2
Smp_172490.1..pep	2
Smp_162300.1..pep	2
Smp_162210.1..pep	2
Smp_036370.1..pep	2
Smp_175020.1..pep	2
Smp_019790.1..pep	2
Smp_152680.1..pep	2
Smp_205610.1..pep	2
Smp_000070.1..pep	2
Smp_137360.1..pep	2
Smp_173830.1..pep	2
Smp_042110.1..pep	2
Smp_042020.1..pep	2
Smp_118560.1..pep	2
Smp_008710.1..pep	2
Smp_050760.1..pep	2
Smp_156050.1..pep	2
Smp_136910.1..pep	2
Smp_151500.1..pep	2
Smp_152480.1..pep	2
Smp_104970.1..pep	2
Smp_155810.1..pep	2
Smp_024660.1..pep	2
Smp_149280.1..pep	2
Smp_038630.1..pep	2
Smp_146700.1..pep	2
Smp_136550.1..pep	2
Smp_081820.1..pep	2
Smp_174490.1..pep	2
Smp_132930.1..pep	2
Smp_093840.1..pep	2
Smp_074590.1..pep	2
Smp_005290.1..pep	2
Smp_046250.1..pep	2
Smp_068580.1..pep	2
Smp_147840.1..pep	2
Smp_021220.1..pep	2
Smp_125510.1..pep	2
Smp_146090.1..pep	2
Smp_166300.1..pep	2
Smp_065190.2..pep	2
Smp_046900.1..pep	2
Smp_148220.1..pep	2
Smp_104600.1..pep	2
Smp_104600.2..pep	2
Smp_133590.1..pep	2
Smp_048040.1..pep	2
Smp_161180.1..pep	2
Smp_201760.1..pep	2
Smp_176820.1..pep	2
Smp_211100.1..pep	2
Smp_101990.1..pep	2
Smp_170400.1..pep	2
Smp_212410.1..pep	2
Smp_134110.1..pep	2
Smp_179820.1..pep	2
Smp_143670.1..pep	2
Smp_160080.1..pep	2
Smp_173230.1..pep	2
Smp_060420.1..pep	2
Smp_060420.2..pep	2
Smp_127810.1..pep	2
Smp_033210.1..pep	2
Smp_900080.1..pep	2
Smp_900010.1..pep	2
Smp_212080.2..pep	2
Smp_212080.1..pep	2
Smp_133180.2..pep	2
Smp_212900.1..pep	2
Smp_212980.1..pep	2
Smp_213090.1..pep	3
Smp_045430.1..pep	3
Smp_081820.4..pep	3
Smp_020770.1..pep	3
Smp_078070.1..pep	3
Smp_121130.1..pep	3
Smp_074700.1..pep	3
Smp_076590.1..pep	3
Smp_174190.1..pep	3
Smp_174630.1..pep	3
Smp_120790.1..pep	3
Smp_095090.1..pep	3
Smp_024820.1..pep	3
Smp_199540.1..pep	3
Smp_129930.1..pep	3
Smp_206270.1..pep	3
Smp_123930.1..pep	3
Smp_020360.1..pep	3
Smp_155100.1..pep	3
Smp_159070.4..pep	3
Smp_067120.1..pep	3
Smp_006040.1..pep	3
Smp_167170.2..pep	3
Smp_148100.1..pep	3
Smp_116290.1..pep	3
Smp_154790.1..pep	3
Smp_099890.1..pep	3
Smp_104000.2..pep	3
Smp_137320.1..pep	3
Smp_091790.4..pep	3
Smp_193410.1..pep	3
Smp_210250.1..pep	3
Smp_022050.1..pep	3
Smp_180570.1..pep	3
Smp_142390.1..pep	3
Smp_034310.1..pep	3
Smp_037430.1..pep	3
Smp_018690.1..pep	3
Smp_074880.1..pep	3
Smp_010110.3..pep	3
Smp_078750.1..pep	3
Smp_030030.1..pep	3
Smp_169680.1..pep	3
Smp_059530.1..pep	3
Smp_194970.1..pep	3
Smp_075720.1..pep	3
Smp_155760.1..pep	3
Smp_042440.1..pep	3
Smp_130840.1..pep	3
Smp_055210.1..pep	3
Smp_142520.1..pep	3
Smp_069810.1..pep	3
Smp_202830.1..pep	3
Smp_127720.1..pep	3
Smp_144610.1..pep	3
Smp_195180.1..pep	3
Smp_123120.1..pep	3
Smp_002920.2..pep	3
Smp_171660.1..pep	3
Smp_203140.1..pep	3
Smp_186780.1..pep	3
Smp_141760.1..pep	3
Smp_134380.1..pep	3
Smp_035870.1..pep	3
Smp_213740.1..pep	3
Smp_213820.1..pep	3
Smp_186740.1..pep	3
Smp_212890.1..pep|5'	3
Smp_053430.1..pep	3
Smp_058240.1..pep	3
Smp_045920.2..pep	3
Smp_024010.1..pep	3
Smp_151250.1..pep	3
Smp_142700.1..pep	3
Smp_145240.1..pep	3
Smp_198510.1..pep	3
Smp_096290.1..pep	3
Smp_160260.1..pep	3
Smp_204310.1..pep	3
Smp_151120.1..pep	3
Smp_000460.1..pep	3
Smp_026570.1..pep	3
Smp_032420.1..pep	3
Smp_135260.1..pep	3
Smp_157080.1..pep	3
Smp_095580.1..pep	3
Smp_084060.1..pep	3
Smp_080820.1..pep	3
Smp_132070.1..pep	3
Smp_132010.1..pep	3
Smp_045930.1..pep	3
Smp_147430.1..pep	3
Smp_080980.1..pep	3
Smp_022450.2..pep	3
Smp_153780.1..pep	3
Smp_131470.1..pep	3
Smp_198560.1..pep	3
Smp_161890.1..pep	3
Smp_132220.1..pep	3
Smp_142690.1..pep	3
Smp_037960.1..pep	3
Smp_157790.1..pep	3
Smp_015630.1..pep	3
Smp_174310.1..pep	3
Smp_063000.1..pep	3
Smp_027040.1..pep	3
Smp_040720.3..pep	3
Smp_076650.1..pep	3
Smp_092810.1..pep	3
Smp_013630.1..pep	3
Smp_137870.1..pep	3
Smp_130350.1..pep	3
Smp_197460.1..pep	3
Smp_023290.1..pep	3
Smp_132410.1..pep	3
Smp_104000.1..pep	3
Smp_048230.1..pep	3
Smp_170350.1..pep	3
Smp_126010.1..pep	3
Smp_167170.1..pep	3
Smp_159070.2..pep	3
Smp_008310.1..pep	3
Smp_141290.1..pep	3
Smp_133230.2..pep	3
Smp_035020.1..pep	3
Smp_001070.1..pep	3
Smp_001070.2..pep	3
Smp_091000.1..pep	3
Smp_148040.1..pep	3
Smp_148030.1..pep	3
Smp_079600.1..pep	3
Smp_104890.1..pep	3
Smp_158510.1..pep	3
Smp_007070.1..pep	3
Smp_025950.1..pep	3
Smp_140920.1..pep	3
Smp_148090.1..pep	3
Smp_155310.2..pep	3
Smp_038840.1..pep	3
Smp_083880.1..pep	3
Smp_210370.1..pep	3
Smp_144650.1..pep	3
Smp_166620.1..pep	3
Smp_146450.1..pep	3
Smp_171300.1..pep	3
Smp_199730.1..pep	3
Smp_087930.1..pep	3
Smp_135770.1..pep	3
Smp_142010.2..pep	3
Smp_176730.1..pep	3
Smp_162320.1..pep	3
Smp_139150.1..pep	3
Smp_210210.1..pep	3
Smp_056850.1..pep	3
Smp_122060.1..pep	3
Smp_132640.1..pep	3
Smp_019490.4..pep	3
Smp_019490.1..pep	3
Smp_132740.1..pep	3
Smp_142110.1..pep	3
Smp_080100.1..pep	3
Smp_131110.4..pep	3
Smp_151000.1..pep	3
Smp_151810.1..pep	3
Smp_130880.1..pep	3
Smp_026670.1..pep	3
Smp_058470.1..pep	3
Smp_081820.3..pep	3
Smp_081720.1..pep	3
Smp_177280.1..pep	3
Smp_150310.1..pep	3
Smp_146030.1..pep	3
Smp_046640.1..pep	3
Smp_064150.1..pep	3
Smp_169040.1..pep	3
Smp_181100.1..pep	3
Smp_130220.1..pep	3
Smp_014800.1..pep	3
Smp_154840.1..pep	3
Smp_099690.1..pep	3
Smp_099670.1..pep	3
Smp_135040.1..pep	3
Smp_157430.1..pep	3
Smp_099680.1..pep	3
Smp_176830.1..pep	3
Smp_147550.1..pep	3
Smp_175820.1..pep	3
Smp_175790.1..pep	3
Smp_194960.1..pep	3
Smp_156900.1..pep	3
Smp_044690.1..pep	3
Smp_043570.1..pep	3
Smp_160120.1..pep	3
Smp_173940.1..pep	3
Smp_010370.1..pep	3
Smp_175660.1..pep	3
Smp_139410.1..pep	3
Smp_134540.1..pep	3
Smp_140190.1..pep	3
Smp_900100.1..pep	3
Smp_155320.1..pep	4
Smp_071590.2..pep	4
Smp_130910.1..pep	4
Smp_004310.1..pep	4
Smp_045430.3..pep	4
Smp_062980.1..pep	4
Smp_187190.1..pep	4
Smp_095630.1..pep	4
Smp_054640.1..pep	4
Smp_156090.1..pep	4
Smp_055900.3..pep	4
Smp_043820.1..pep	4
Smp_176100.1..pep	4
Smp_024820.2..pep	4
Smp_193810.1..pep	4
Smp_022700.2..pep	4
Smp_199940.1..pep	4
Smp_159780.1..pep	4
Smp_141290.4..pep	4
Smp_019880.1..pep	4
Smp_140540.1..pep	4
Smp_138810.1..pep	4
Smp_114590.1..pep	4
Smp_006840.1..pep	4
Smp_021280.1..pep	4
Smp_093710.1..pep	4
Smp_019340.1..pep	4
Smp_201130.1..pep	4
Smp_201150.1..pep	4
Smp_155310.1..pep	4
Smp_081470.1..pep	4
Smp_140620.1..pep	4
Smp_124650.1..pep	4
Smp_013300.2..pep	4
Smp_076650.2..pep	4
Smp_138330.1..pep	4
Smp_144360.1..pep	4
Smp_119580.1..pep	4
Smp_100080.1..pep	4
Smp_100140.1..pep	4
Smp_059530.2..pep	4
Smp_194980.1..pep	4
Smp_105730.1..pep	4
Smp_093790.1..pep	4
Smp_166120.1..pep	4
Smp_067780.1..pep	4
Smp_149770.1..pep	4
Smp_169610.1..pep	4
Smp_130890.1..pep	4
Smp_131110.2..pep	4
Smp_131110.6..pep	4
Smp_151020.1..pep	4
Smp_008620.1..pep	4
Smp_045680.1..pep	4
Smp_041460.1..pep	4
Smp_038410.1..pep	4
Smp_153210.1..pep	4
Smp_002100.1..pep	4
Smp_031270.2..pep	4
Smp_059670.1..pep	4
Smp_191970.1..pep	4
Smp_045920.1..pep	4
Smp_084320.1..pep	4
Smp_060270.1..pep	4
Smp_168640.1..pep	4
Smp_180350.1..pep	4
Smp_173120.1..pep	4
Smp_070380.1..pep	4
Smp_131500.1..pep	4
Smp_027080.1..pep	4
Smp_199610.1..pep	4
Smp_131460.1..pep	4
Smp_075500.1..pep	4
Smp_162960.2..pep	4
Smp_198530.1..pep	4
Smp_173740.1..pep	4
Smp_135200.1..pep	4
Smp_161140.1..pep	4
Smp_132070.2..pep	4
Smp_012000.1..pep	4
Smp_079140.1..pep	4
Smp_038340.1..pep	4
Smp_204320.1..pep	4
Smp_070370.1..pep	4
Smp_136440.1..pep	4
Smp_136530.1..pep	4
Smp_145250.1..pep	4
Smp_168630.1..pep	4
Smp_147390.1..pep	4
Smp_154360.1..pep	4
Smp_128460.1..pep	4
Smp_011560.1..pep	4
Smp_096480.1..pep	4
Smp_021600.1..pep	4
Smp_040720.4..pep	4
Smp_138300.1..pep	4
Smp_156270.1..pep	4
Smp_010110.1..pep	4
Smp_044160.1..pep	4
Smp_013300.1..pep	4
Smp_013370.3..pep	4
Smp_013460.1..pep	4
Smp_074930.1..pep	4
Smp_017650.1..pep	4
Smp_023710.1..pep	4
Smp_196090.1..pep	4
Smp_056990.1..pep	4
Smp_173390.1..pep	4
Smp_073070.1..pep	4
Smp_141720.1..pep	4
Smp_163220.1..pep	4
Smp_152300.1..pep	4
Smp_008220.1..pep	4
Smp_141290.3..pep	4
Smp_141390.1..pep	4
Smp_129020.1..pep	4
Smp_035020.2..pep	4
Smp_012570.1..pep	4
Smp_000900.1..pep	4
Smp_194740.1..pep	4
Smp_063680.1..pep	4
Smp_148740.1..pep	4
Smp_160780.1..pep	4
Smp_035160.1..pep	4
Smp_020370.1..pep	4
Smp_105340.1..pep	4
Smp_169770.1..pep	4
Smp_146630.1..pep	4
Smp_004420.3..pep	4
Smp_140140.1..pep	4
Smp_140130.1..pep	4
Smp_165190.1..pep	4
Smp_091790.1..pep	4
Smp_054620.1..pep	4
Smp_017420.1..pep	4
Smp_179490.1..pep	4
Smp_094130.1..pep	4
Smp_046290.1..pep	4
Smp_082300.1..pep	4
Smp_141530.1..pep	4
Smp_000050.1..pep	4
Smp_041830.1..pep	4
Smp_155870.1..pep	4
Smp_131110.5..pep	4
Smp_043210.1..pep	4
Smp_062890.1..pep	4
Smp_151880.1..pep	4
Smp_160210.1..pep	4
Smp_063930.1..pep	4
Smp_179060.1..pep	4
Smp_137050.1..pep	4
Smp_133440.1..pep	4
Smp_176310.1..pep	4
Smp_130520.1..pep	4
Smp_194010.1..pep	4
Smp_094560.1..pep	4
Smp_173150.1..pep	4
Smp_157390.1..pep	4
Smp_065130.1..pep	4
Smp_014800.2..pep	4
Smp_123350.1..pep	4
Smp_047420.1..pep	4
Smp_044020.1..pep	4
Smp_180960.1..pep	4
Smp_146620.1..pep	4
Smp_099640.1..pep	4
Smp_170370.1..pep	4
Smp_017430.1..pep	4
Smp_131840.1..pep	4
Smp_154180.1..pep	4
Smp_099770.1..pep	4
Smp_145670.1..pep	4
Smp_044750.1..pep	4
Smp_061540.1..pep	4
Smp_143710.1..pep	4
Smp_153100.1..pep	4
Smp_127930.1..pep	4
Smp_140000.1..pep	4
Smp_153030.1..pep	4
Smp_127650.1..pep	4
Smp_900030.1..pep	4
Smp_900020.1..pep	4
Smp_203400.1..pep	5
Smp_204810.1..pep	5
Smp_098570.1..pep	5
Smp_135660.1..pep	5
Smp_199690.1..pep	5
Smp_154160.1..pep	5
Smp_159760.1..pep	5
Smp_071560.1..pep	5
Smp_140560.1..pep	5
Smp_127220.1..pep	5
Smp_048270.2..pep	5
Smp_048270.1..pep	5
Smp_127170.1..pep	5
Smp_132730.1..pep	5
Smp_013440.1..pep	5
Smp_145980.1..pep	5
Smp_040720.1..pep	5
Smp_161580.1..pep	5
Smp_096780.1..pep	5
Smp_149150.1..pep	5
Smp_027340.1..pep	5
Smp_131110.3..pep	5
Smp_102510.1..pep	5
Smp_064350.1..pep	5
Smp_000310.2..pep	5
Smp_002870.1..pep	5
Smp_172170.1..pep	5
Smp_007730.3..pep	5
Smp_007730.1..pep	5
Smp_166640.1..pep	5
Smp_141800.1..pep	5
Smp_146490.1..pep	5
Smp_214140.1..pep	5
Smp_048540.1..pep	5
Smp_167820.1..pep	5
Smp_059350.1..pep	5
Smp_059350.2..pep	5
Smp_007730.2..pep	5
Smp_143810.1..pep	5
Smp_155970.1..pep	5
Smp_198430.1..pep	5
Smp_174350.1..pep	5
Smp_134350.1..pep	5
Smp_139080.1..pep	5
Smp_164830.1..pep	5
Smp_156100.1..pep	5
Smp_130300.1..pep	5
Smp_026910.2..pep	5
Smp_029040.1..pep	5
Smp_130370.1..pep	5
Smp_196080.1..pep	5
Smp_117340.1..pep	5
Smp_129380.1..pep	5
Smp_137980.1..pep	5
Smp_137890.1..pep	5
Smp_194700.1..pep	5
Smp_148080.1..pep	5
Smp_181150.1..pep	5
Smp_005740.1..pep	5
Smp_141290.2..pep	5
Smp_019980.1..pep	5
Smp_133230.1..pep	5
Smp_056060.1..pep	5
Smp_144310.1..pep	5
Smp_161450.1..pep	5
Smp_008170.1..pep	5
Smp_081250.1..pep	5
Smp_199590.1..pep	5
Smp_148990.1..pep	5
Smp_004420.1..pep	5
Smp_159650.1..pep	5
Smp_188670.1..pep	5
Smp_091790.2..pep	5
Smp_142290.1..pep	5
Smp_138590.1..pep	5
Smp_051410.1..pep	5
Smp_174450.1..pep	5
Smp_125130.1..pep	5
Smp_196000.1..pep	5
Smp_002920.1..pep	5
Smp_147070.1..pep	5
Smp_149370.1..pep	5
Smp_158170.1..pep	5
Smp_139220.1..pep	5
Smp_161630.1..pep	5
Smp_155040.1..pep	5
Smp_121190.1..pep	5
Smp_173820.1..pep	5
Smp_132610.1..pep	5
Smp_102340.1..pep	5
Smp_102340.2..pep	5
Smp_152540.1..pep	5
Smp_144970.1..pep	5
Smp_131100.1..pep	5
Smp_066900.1..pep	5
Smp_096780.2..pep	5
Smp_146680.1..pep	5
Smp_069240.1..pep	5
Smp_055780.1..pep	5
Smp_043270.1..pep	5
Smp_149960.1..pep	5
Smp_141570.1..pep	5
Smp_136570.1..pep	5
Smp_127270.1..pep	5
Smp_085410.1..pep	5
Smp_162450.1..pep	5
Smp_163310.1..pep	5
Smp_023230.1..pep	5
Smp_128170.1..pep	5
Smp_179660.1..pep	5
Smp_146940.1..pep	5
Smp_128250.1..pep	5
Smp_142230.1..pep	5
Smp_161210.1..pep	5
Smp_128710.1..pep	5
Smp_156860.1..pep	5
Smp_058080.1..pep	5
Smp_118970.1..pep	5
Smp_010770.2..pep	5
Smp_031680.1..pep	5
Smp_139330.1..pep	5
Smp_140070.1..pep	5
Smp_127890.1..pep	5
Smp_212940.1..pep	5
Smp_163570.1..pep	6
Smp_157050.1..pep	6
Smp_084270.1..pep	6
Smp_210790.1..pep	6
Smp_140510.1..pep	6
Smp_005720.1..pep	6
Smp_170590.1..pep	6
Smp_170610.1..pep	6
Smp_178420.1..pep	6
Smp_006760.1..pep	6
Smp_155700.1..pep	6
Smp_150230.1..pep	6
Smp_069170.1..pep	6
Smp_151520.1..pep	6
Smp_126750.1..pep	6
Smp_053020.1..pep	6
Smp_074430.1..pep	6
Smp_036470.1..pep	6
Smp_146470.1..pep	6
Smp_077610.1..pep	6
Smp_159090.1..pep	6
Smp_143750.1..pep	6
Smp_163800.1..pep	6
Smp_212750.1..pep	6
Smp_181230.1..pep	6
Smp_135880.1..pep	6
Smp_018210.1..pep	6
Smp_196110.1..pep	6
Smp_172750.1..pep	6
Smp_053460.1..pep	6
Smp_085240.1..pep	6
Smp_085240.2..pep	6
Smp_135010.1..pep	6
Smp_163160.1..pep	6
Smp_172810.1..pep	6
Smp_152350.1..pep	6
Smp_140250.1..pep	6
Smp_133550.1..pep	6
Smp_153200.1..pep	6
Smp_040720.2..pep	6
Smp_156320.1..pep	6
Smp_136400.1..pep	6
Smp_145980.2..pep	6
Smp_017650.2..pep	6
Smp_166790.1..pep	6
Smp_150500.1..pep	6
Smp_121880.1..pep	6
Smp_134710.1..pep	6
Smp_129450.1..pep	6
Smp_159720.1..pep	6
Smp_063560.1..pep	6
Smp_059820.1..pep	6
Smp_072450.1..pep	6
Smp_167210.1..pep	6
Smp_006730.1..pep	6
Smp_124300.1..pep	6
Smp_040970.3..pep	6
Smp_040970.2..pep	6
Smp_040970.1..pep	6
Smp_157640.1..pep	6
Smp_196370.1..pep	6
Smp_164540.1..pep	6
Smp_147860.1..pep	6
Smp_148670.1..pep	6
Smp_125210.1..pep	6
Smp_180140.1..pep	6
Smp_150380.1..pep	6
Smp_150370.1..pep	6
Smp_172390.1..pep	6
Smp_035140.1..pep	6
Smp_199210.1..pep	6
Smp_158580.1..pep	6
Smp_169150.1..pep	6
Smp_079860.1..pep	6
Smp_167630.1..pep	6
Smp_167870.1..pep	6
Smp_179740.1..pep	6
Smp_152460.1..pep	6
Smp_123680.1..pep	6
Smp_131410.1..pep	6
Smp_158190.1..pep	6
Smp_165660.1..pep	6
Smp_900060.1..pep	6
Smp_163090.1..pep	6
Smp_163090.2..pep	6
Smp_027940.1..pep	6
Smp_055200.1..pep	6
Smp_171720.1..pep	6
Smp_035730.1..pep	6
Smp_153890.1..pep	6
Smp_149170.1..pep	6
Smp_202470.1..pep	6
Smp_198800.1..pep	6
Smp_041700.1..pep	6
Smp_044000.1..pep	6
Smp_171120.1..pep	6
Smp_157420.1..pep	6
Smp_065130.2..pep	6
Smp_175360.1..pep	6
Smp_175010.1..pep	6
Smp_128110.1..pep	6
Smp_123040.1..pep	6
Smp_006750.1..pep	6
Smp_176870.1..pep	6
Smp_057930.1..pep	6
Smp_026160.1..pep	6
Smp_026160.2..pep	6
Smp_010770.1..pep	6
Smp_104210.1..pep	7
Smp_213120.1..pep	7
Smp_127860.1..pep	7
Smp_056290.1..pep	7
Smp_204550.1..pep	7
Smp_079860.2..pep	7
Smp_122050.1..pep	7
Smp_142490.1..pep	7
Smp_121930.1..pep	7
Smp_121930.2..pep	7
Smp_150180.1..pep	7
Smp_091950.1..pep	7
Smp_145520.1..pep	7
Smp_043320.1..pep	7
Smp_041880.1..pep	7
Smp_000310.1..pep	7
Smp_210950.1..pep	7
Smp_065770.2..pep	7
Smp_157930.1..pep	7
Smp_139720.1..pep	7
Smp_129810.1..pep	7
Smp_136030.1..pep	7
Smp_169010.1..pep	7
Smp_147370.1..pep	7
Smp_174870.1..pep	7
Smp_126300.1..pep	7
Smp_162920.1..pep	7
Smp_162980.1..pep	7
Smp_204020.1..pep	7
Smp_204230.1..pep	7
Smp_180030.1..pep	7
Smp_058380.1..pep	7
Smp_086130.1..pep	7
Smp_162500.1..pep	7
Smp_170020.1..pep	7
Smp_203500.1..pep	7
Smp_141880.1..pep	7
Smp_135020.1..pep	7
Smp_126350.1..pep	7
Smp_204060.1..pep	7
Smp_156150.1..pep	7
Smp_136710.1..pep	7
Smp_136710.2..pep	7
Smp_150210.1..pep	7
Smp_181470.1..pep	7
Smp_162650.1..pep	7
Smp_165170.1..pep	7
Smp_134820.1..pep	7
Smp_152020.1..pep	7
Smp_094660.1..pep	7
Smp_049330.1..pep	7
Smp_160740.1..pep	7
Smp_167610.1..pep	7
Smp_034850.1..pep	7
Smp_128940.1..pep	7
Smp_056080.1..pep	7
Smp_157560.1..pep	7
Smp_173010.1..pep	7
Smp_127190.1..pep	7
[truncated: 250 more rows]

## Sheet: HMMerSearch
E-value	score	bias	E-value	score	bias	exp	N	Sequence
3.6e-05	22.6	22.6	0.00039	19.3	22.6	2.1	1	Smp_146450.1..pep
0.00032	19.5	0.4	0.00032	19.5	0.4	2.7	2	Smp_140620.1..pep
5.8e-05	22	6.3	0.00012	21	6.3	1.6	1	Smp_001070.2..pep
2.4e-06	26.5	24.4	6.9e-05	21.7	24.4	2.1	1	Smp_137980.1..pep
3.2e-05	22.8	5.7	6.6e-05	21.8	5.7	1.5	1	Smp_001070.1..pep
8.9e-06	24.7	11.1	1.1e-05	24.4	9.4	2	1	Smp_023710.1..pep
1.1e-05	24.4	1.2	1.1e-05	24.4	1.2	2.7	2	Smp_212750.1..pep
1e-06	27.7	10.5	1.8e-06	26.9	10.5	1.3	1	Smp_012920.1..pep
1.2e-06	27.5	25.7	1.8e-06	26.9	25.7	1.4	1	Smp_178420.1..pep
1e-06	27.7	11.6	1.3e-06	27.4	11.4	1.4	1	Smp_157050.1..pep
4.8e-07	28.8	24.9	6.8e-07	28.3	24.9	1.3	1	Smp_137300.1..pep
5.7e-08	31.8	25.3	1.1e-07	30.9	25.2	1.5	1	Smp_027940.1..pep
4e-08	32.3	26.1	7.8e-08	31.4	22.2	2.7	2	Smp_170610.1..pep
2.6e-08	32.9	12.2	2.6e-08	32.9	12.2	1.5	1	Smp_194740.1..pep
1.3e-08	33.9	2.1	1.5e-08	33.7	2.1	1	1	Smp_134960.1..pep
1.2e-08	34	23.8	1.3e-08	34	22.2	1.9	1	Smp_203400.1..pep
6.2e-09	35	23.4	6.2e-09	35	23.4	1.4	1	Smp_204580.1..pep
6.1e-09	35	0	6.1e-09	35	0	1.1	1	Smp_159860.1..pep
4.2e-09	35.6	3	4.6e-09	35.4	3	1	1	Smp_132220.1..pep
3e-09	36	19.8	3e-09	36	19.8	2	2	Smp_204550.1..pep
2.8e-09	36.1	17.5	2.8e-09	36.1	17.5	2.5	3	Smp_091950.1..pep
6.5e-14	51.3	8	9.3e-10	37.7	3.3	2.2	2	Smp_145240.1..pep
3e-10	39.3	4.7	4.5e-10	38.7	4.7	1.2	1	Smp_080820.1..pep
9.1e-11	41	25.5	9.1e-11	41	25.5	1.9	1	Smp_083940.1..pep
2.8e-11	42.7	28.5	6.8e-11	41.4	28.5	1.7	1	Smp_177720.1..pep
2e-11	43.2	15.6	4.5e-11	42	15.5	1.7	1	Smp_072450.1..pep
9.5e-12	44.2	18.3	1.5e-11	43.5	18.3	1.4	1	Smp_196080.1..pep
6.1e-12	44.9	1.2	7e-12	44.7	1.2	1.1	1	Smp_010470.1..pep
4.9e-12	45.2	9.4	4.9e-12	45.2	9.4	2	2	Smp_137050.1..pep
3.5e-14	52.2	2.3	2.1e-12	46.4	0.3	2.1	2	Smp_007070.1..pep
1e-12	47.4	14	1e-12	47.4	14	1.8	1	Smp_132730.1..pep
4.4e-13	48.6	5.5	7.4e-13	47.8	5.2	1.6	1	Smp_204230.1..pep
2.5e-13	49.4	11.3	5.9e-13	48.2	7.4	2.3	2	Smp_161500.1..pep
8.8e-14	50.9	12.1	1.4e-13	50.3	12.1	1.3	1	Smp_149170.1..pep
3.5e-15	55.5	15.1	7.9e-14	51	15.1	2	1	Smp_140250.1..pep
1.9e-19	69.4	20.1	2.9e-14	52.5	15.3	2.3	2	Smp_123350.1..pep
5.3e-15	54.9	20	9e-15	54.1	20	1.4	1	Smp_127860.1..pep
1.1e-15	57.1	14	6e-15	54.7	14	1.9	1	Smp_008850.1..pep
5.7e-15	54.8	18.2	5.7e-15	54.8	18.2	1.8	1	Smp_204060.1..pep
5.9e-16	58	15	7.1e-16	57.7	14.3	1.4	1	Smp_117340.1..pep
5.4e-21	74.5	25	5.2e-16	58.2	19.9	2.2	2	Smp_149580.1..pep
3.7e-19	68.5	16.9	1.1e-16	60.4	16.9	2.3	1	Smp_172810.1..pep
3.6e-17	62	14.8	3.6e-17	62	14.8	1.7	1	Smp_164730.1..pep
4.6e-18	64.9	25.4	6.8e-18	64.4	25.4	1.3	1	Smp_180140.1..pep
3.1e-18	65.5	16.2	5e-18	64.8	16.2	1.4	1	Smp_129810.1..pep
2.2e-18	66	7.2	3.3e-18	65.4	7.2	1.2	1	Smp_000900.1..pep
1.7e-18	66.3	7.5	2.6e-18	65.7	7.5	1.3	1	Smp_018690.1..pep
1.2e-18	66.8	17.9	2e-18	66.1	17.9	1.3	1	Smp_041880.1..pep
1.5e-19	69.8	17.2	8.2e-19	67.4	17.2	2.1	1	Smp_120620.1..pep
7.1e-20	70.8	1.8	1e-19	70.3	1.8	1.2	1	Smp_126010.1..pep
8e-20	70.7	1.9	8e-20	70.7	1.9	1.9	2	Smp_169680.1..pep
7.9e-38	129.7	25.2	6.7e-21	74.2	4.1	3.2	3	Smp_141880.1..pep
1.6e-22	79.5	9.5	3e-22	78.6	9.5	1.4	1	Smp_157640.1..pep
6.7e-23	80.8	26.4	9.3e-23	80.3	26.4	1.2	1	Smp_173010.1..pep
1.8e-25	89.2	4.8	1.8e-25	89.2	4.8	2	2	Smp_132410.1..pep
6.9e-44	149.5	11	8.6e-27	93.5	3.3	2.3	2	Smp_152540.1..pep
2e-29	102.2	12.7	7.2e-27	93.8	9.6	3	2	Smp_058080.1..pep
1.3e-28	99.5	11.8	1.3e-28	99.5	11.8	1.9	2	Smp_172170.1..pep
2.6e-29	101.8	4.3	3.5e-29	101.4	4.3	1.1	1	Smp_180350.1..pep
1.9e-29	102.3	10.6	3.1e-29	101.5	10.6	1.4	1	Smp_133550.1..pep
5.6e-30	104	3.9	1e-29	103.1	3.9	1.4	1	Smp_134100.1..pep
2.3e-38	131.4	9.3	1.7e-30	105.6	3.8	2.1	2	Smp_104210.1..pep
4.3e-31	107.6	12.4	5.2e-31	107.3	12.4	1.1	1	Smp_199690.1..pep
3e-32	111.4	0	3e-32	111.4	0	1.1	1	Smp_127720.1..pep
1.5e-38	132.1	15.2	2e-38	131.7	15.2	1.2	1	Smp_180030.1..pep
8.3e-41	139.4	13	1e-40	139.2	13	1.1	1	Smp_134350.1..pep
1.4e-48	165	6.7	1.4e-48	165	6.7	2	2	Smp_170020.1..pep
4.7e-49	166.5	5.8	5.6e-49	166.2	5.8	1.1	1	Smp_043270.1..pep
1.4e-68	230.5	13.5	9.6e-51	172	8	2.3	2	Smp_197700.1..pep
1.5e-52	177.9	19.8	1.5e-52	177.9	19.8	2	2	Smp_203500.1..pep
1.4e-55	187.8	23.1	1.4e-55	187.8	23.1	1.4	1	Smp_118040.1..pep
1.8e-56	190.8	3.9	1.8e-56	190.8	3.9	1.6	2	Smp_149770.1..pep
3.1e-62	209.7	14.9	5e-62	209	14.9	1.3	1	Smp_134820.1..pep
1.9e-62	210.4	11	2.5e-62	210	11	1.1	1	Smp_145520.1..pep
5e-63	212.3	19.1	5e-63	212.3	19.1	2.3	1	Smp_043290.1..pep
6.3e-65	218.5	37.5	6.6e-64	215.2	37.5	2.2	1	Smp_127310.1..pep
2.9e-65	219.6	15	2.9e-64	216.3	15	2.3	1	Smp_145540.1..pep
1.5e-65	220.5	4.7	3.9e-65	219.2	4.7	1.7	1	Smp_202470.1..pep
2e-66	223.4	14.9	3.4e-66	222.6	14.9	1.4	1	Smp_134460.1..pep
1.3e-66	224	10.7	2.1e-66	223.4	10.7	1.3	1	Smp_043300.1..pep
4.6e-69	232	4.6	9.4e-69	231	4.6	1.5	1	Smp_043260.1..pep
9.9e-70	234.2	8.6	1.8e-69	233.4	8.6	1.4	1	Smp_043320.1..pep
1.4e-71	240.2	6.2	2.5e-71	239.5	6.2	1.4	1	Smp_043340.1..pep
1.7e-73	246.6	12.2	1.7e-73	246.6	12.2	1.5	1	Smp_148210.1..pep
5.3e-75	251.5	15.8	7.7e-75	251	15.8	1.3	1	Smp_150180.1..pep
1.5e-77	259.8	6	1.5e-77	259.8	6	1.4	1	Smp_126730.1..pep
