# Supplementary material for: GPCR and IR genes in Schistosoma mansoni miracidia
Source: Parasit Vectors. 2016 Oct 26;9:563. doi: 10.1186/s13071-016-1837-2 (PMC5080760; doi:10.1186/s13071-016-1837-2)
Supplement: Additional file 2: Table S2. — Sequences used for phylogenetic analysis in Fig. 4a. (XLSX 19 kb) [file 13071_2016_1837_MOESM2_ESM.xlsx]

## Sheet: Sheet3
Accession number	Species	Sequence
AJD81628.1	Helicoverpa assulta	mstvtvlllfhlvqiafgqttqninvllineesnalaekafevakeyvrr npslglavdpvivvgnrtdaksflenvcrkyndmllakktphvvldftmt gvgsetiksftealglptisgsfgqvgdlrqwrtlnanqtrfllqvmppa dilpeairavvtkqditnaaiifdeffvmdhkyksllqniptrhvitpvk sfeaneiktqleslrnldivnffivgslrtiknvldaadknqyfgrktaw falslekgdiscgcknativhmrptpdansrdrlgkikttysmngepeit safyfdlslrtflsikslldsgkwpndmkyitcddydgkntpnrtldlkt afqeiketptyapffipqddpmngrsymefstdllaitvkdg…
AKO90023.1	Microplitis mediator	mgtmgnwfwwnyifltnflivfaqqnqpptgvrpvnlfiindeenslann svknalmgikdkdktvlgnvivvqingsdprgsldkvcaawdpavrdggp gvpdlvldttrsgfgaeainsftasigvptfssqfgqkndlrpwnnltpd qknylvqimppadlipnairqlcsqmnitnaaiifdkgfvmdhkykslll niptrhvivqskidtneilnqlqrlrdldivnffvlgeevtlksyldaae sknftgrkygwyaftmnenldlkcecrnmsvvffkpilttsnqqhlstlt tqgllpapwlasafyydfvrvgveairsviknnkwpnepyhitcdeyngt ntpirnldllrhlqeattngfeptfagfywgksngehhaefd…
AGI05169.1	Dendroctonus ponderosae	mhvlglfgavacvlsvrgqqfkivtlhqpdqaaevkyfenaflkvnkdeeiafldvllne desghykqicdalstgfslildfawsgtevaqdltsnmslpylhvdvsvapflvlldsyl dsrnstdvvvvfdkeeyidqslyywldsvrlrlvmadalnrstaskiesirpiphsfaiv asaknmnklvsqalnedlmslsdrwnlvftdfetgifdkslfqnqtpslmylkpelcldl siqsrcpsnfvlkeqflywlawglsrlakmaaeeslefpekefqcgkttfsedtkerlgd mldsivadnsnvlsltgrsvkvavrgnvekmingsfqtiaqytngkltpepgkqidpira fyrigithaipwsfkaqnlqtgefywtgycadf…
AGJ51188.1	Panulirus argus	mvggaqllqflyltatllvgafaqkvnifvlhdegnvqaqqgimaaikflensadgvtvgrqdmmtmkkg ddieatvnatcdmmdaaiqenepphivldatntgmisetvksftkalalptfaasygqegdirewrdlte egekvlvqlmppgdiivqairdivrtqnitnagiiyddtfvmehkyksllqnlpcrhildmwearemdlr kqmkrlqdadivnyfavgsrdtisrildaatandlfgrkyawyavskdnediqcgcenasvvflrpqpna dtrgrlnmlqrdfqltatpeidsafyfdytirgikaaakmategkydnfkyvrceefdeqdppvrenfdl rsalksvsvvdtwapiswggngntfldipltmdkfmvlqgrtae…
NP_001260049.1	Drosophila melanogaster	milmnpktskilwllgflsllssfsleiaaqttqninvlfinevdnepaakavevvltyl kkniryglsvqldsieanksdakvlleaicnkyatsiekkqtphlildttksgiasetvk sftqalglptisasygqqgdlrqwrdldeakqkyllqvmppadiipeairsivihmnitn aailyddsfvmdhkyksllqniqtrhvitaiakdgkrereeqieklrnldinnffilgtl qsirmvlesvkpayfernfawhaitqnegeissqrdnatimfmkpmaytqyrdrlgllrt tynlneepqlssafyfdlalrsfltikemlqsgawpkdmeylncddfqggntpqrnldlr dyftkiteptsygtfdlvtqstqpfnghsfmkf…
AHA80144.1	Schistocerca gregaria	mwplwvsviavqlqlassqatsdpllirfllvtevnatwvggelranlsg learyaglrlqldlsaievdreheveefqqkvcgelavgvsalldatwtg wrrlrdeaqhralpylrldatlanlvdavdkylqareasdaalifhteee ldqalyhlignsvlrvialngletetvnrlkdmrpvasyfvifadtahms elyskatagglvrkaerwtlvftdwewrsfgrehlnlstallqmkpascc alqgepdacrctlrkvapaylraalsavvealtelhskglevrpvpkqcs aadagspsddeggggggggvdaedatepppnatgnydaflraiaprgqtn stlffrmqaaqltfntplqlrmvnrseeidlgnwsaekglql…
